# Supplementary material for: Bis(2-acetylpyridine-κ2 N,O)silver(I) tetra­fluoridoborate: a complex with silver in a seesaw coordination geometry
Source: Acta Crystallogr Sect E Struct Rep Online. 2010 Nov 24;66(Pt 12):m1630. doi: 10.1107/S1600536810048014 (PMC3011758; doi:10.1107/S1600536810048014)
Supplement: Supplementary file 1 [file e-66-m1630-sup1.cif]

##############################################################################
###                                                                        ###
###        Electronic paper (Acta Crystallographica Section E)             ###
###                                                                        ###
##############################################################################
#                                                                            #
# This CIF contains the data in a paper accepted for publication in Acta     #
# Crystallographica Section E. It conforms to the requirements of Notes      #
# for Authors for Section E, and has been peer reviewed under the auspices   #
# of the IUCr Commission on Journals.                                        #
#                                                                            #
# Full details of the Crystallographic Information File format               #
# are given in the paper "The Crystallographic Information File (CIF):       #
# a New Standard Archive File for Crystallography" by S. R. Hall, F. H.      #
# Allen and I. D. Brown [Acta Cryst. (1991), A47, 655-685].                  #
#                                                                            #
# The current version of the core CIF dictionary is obtainable from          #
# ftp://ftp.iucr.org/pub/cif_core.dic. The current version number is 2.4.    #
#                                                                            #
# Software is freely available for graphical display of the structure(s) in  #
# this CIF.  For information consult the CIF home page http://www.iucr.org/  #
# cif/home.html                                                              #
#                                                                            #
# This file may be used for bona fide research purposes within the           #
# scientific community so long as proper attribution is given to the journal # 
# article from which it was obtained.                                        #
#                                                                            #
##############################################################################
                                             
data_global
_audit_creation_method     'from SHELXL97 CIF and IUCr SHELXL97-template'
_journal_date_recd_electronic     2010-11-11
_journal_date_accepted     2010-11-18
_journal_name_full     'Acta Crystallographica, Section E'
_journal_year     2010
_journal_volume     66
_journal_issue     12
_journal_page_first     m1630
_journal_page_last     m1630
_journal_paper_category     QM
_journal_coeditor_code     ZS2079
_publ_contact_author_name     'Peter J. Steel'
_publ_contact_author_address
;
Chemistry Department
University of Canterbury
P.O. Box 4800
Christchurch
New Zealand
;
_publ_contact_author_email     peter.steel@canterbury.ac.nz
_publ_contact_author_fax     +64-3-3642110
_publ_contact_author_phone     +64-3-3642432
_publ_section_title
;
Bis(2-acetylpyridine-\k^2^<i>N</i>,<i>O</i>)silver(I) tetrafluoridoborate:
a four-coordinate complex with seesaw coordination geometry
;
loop_
    _publ_author_name
    _publ_author_address
    "O'Donnell, Michael A."
;Chemistry Department
University of Canterbury
PO Box 4800
Christchurch
New Zealand
;
    'Steel, Peter J.'
;Chemistry Department
University of Canterbury
PO Box 4800
Christchurch
New Zealand
;
data_I
_audit_creation_method     SHELXL-97
_chemical_name_systematic
;
Bis(2-acetylpyridine-\k^2^<i>N</i>,<i>O</i>)silver(I) tetrafluoridoborate
;
_chemical_name_common     ?
_chemical_formula_moiety     'C14 H14 Ag N2 O2 +, B F4 -'
_chemical_formula_sum     'C14 H14 Ag B F4 N2 O2'
_chemical_formula_iupac     '[Ag (C7 H7 N O)2] B F4'
_chemical_formula_weight     436.95
_chemical_melting_point     ?
_symmetry_cell_setting     triclinic
_symmetry_space_group_name_H-M     'P -1'
_symmetry_space_group_name_Hall     '-P 1'
loop_
    _symmetry_equiv_pos_as_xyz
    'x, y, z'
    '-x, -y, -z'
_cell_length_a     7.2635(2)
_cell_length_b     9.7091(3)
_cell_length_c     11.7390(4)
_cell_angle_alpha     85.624(2)
_cell_angle_beta     81.452(2)
_cell_angle_gamma     75.054(2)
_cell_volume     790.34(4)
_cell_formula_units_Z     2
_cell_measurement_reflns_used     8378
_cell_measurement_theta_min     2.74
_cell_measurement_theta_max     27.55
_cell_measurement_temperature     116(2)
_exptl_crystal_description     block
_exptl_crystal_colour     colourless
_exptl_crystal_size_max     0.37
_exptl_crystal_size_mid     0.36
_exptl_crystal_size_min     0.14
_exptl_crystal_density_diffrn     1.836
_exptl_crystal_density_meas     ?
_exptl_crystal_density_method     'not measured'
_exptl_crystal_F_000     432
_exptl_absorpt_coefficient_mu     1.328
_exptl_absorpt_correction_type     multi-scan
_exptl_absorpt_process_details     '(SADABS; Bruker, 2009)'
_exptl_absorpt_correction_T_min     0.804888
_exptl_absorpt_correction_T_max     1.000000
_exptl_special_details     ?
_diffrn_ambient_temperature     116(2)
_diffrn_radiation_type     MoK\a
_diffrn_radiation_wavelength     0.71073
_diffrn_radiation_source     'fine-focus sealed tube'
_diffrn_radiation_monochromator     graphite
_diffrn_measurement_device_type     'Bruker SMART CCD area-detector'
_diffrn_measurement_method     '\f and \w scans'
_diffrn_detector_area_resol_mean     ?
_diffrn_reflns_number     18086
_diffrn_reflns_av_R_equivalents     0.0419
_diffrn_reflns_av_sigmaI/netI     0.0329
_diffrn_reflns_theta_min     2.74
_diffrn_reflns_theta_max     27.55
_diffrn_reflns_theta_full     27.55
_diffrn_measured_fraction_theta_max     0.999
_diffrn_measured_fraction_theta_full     0.999
_diffrn_reflns_limit_h_min     -9
_diffrn_reflns_limit_h_max     9
_diffrn_reflns_limit_k_min     -12
_diffrn_reflns_limit_k_max     12
_diffrn_reflns_limit_l_min     -15
_diffrn_reflns_limit_l_max     15
_refine_special_details
;
Refinement of <i>F</i>^2^ against ALL reflections. The weighted <i>R</i>-factor
<i>wR</i> and goodness of fit <i>S</i> are based on <i>F</i>^2^, conventional
<i>R</i>-factors <i>R</i> are based on <i>F</i>, with <i>F</i> set to zero for
negative <i>F</i>^2^. The threshold expression of <i>F</i>^2^ >
\s(<i>F</i>^2^) is used only for calculating <i>R</i>-factors(gt) <i>etc</i>.
and is not relevant to the choice of reflections for refinement.
<i>R</i>-factors based on <i>F</i>^2^ are statistically about twice as large
as those based on <i>F</i>, and <i>R</i>- factors based on ALL data will be
even larger.
;
_reflns_number_total     3661
_reflns_number_gt     3255
_reflns_threshold_expression     I>2\s(I)
_refine_ls_structure_factor_coef     Fsqd
_refine_ls_matrix_type     full
_refine_ls_R_factor_all     0.0275
_refine_ls_R_factor_gt     0.0236
_refine_ls_wR_factor_gt     0.0499
_refine_ls_wR_factor_ref     0.0512
_refine_ls_goodness_of_fit_ref     1.012
_refine_ls_restrained_S_all     1.012
_refine_ls_number_reflns     3661
_refine_ls_number_parameters     247
_refine_ls_number_restraints     0
_refine_ls_hydrogen_treatment     constr
_refine_ls_weighting_scheme     calc
_refine_ls_weighting_details
                 'calc w=1/[\s^2^(Fo^2^)+(0.0251P)^2^] where P=(Fo^2^+2Fc^2^)/3'
_atom_sites_solution_hydrogens     geom
_atom_sites_solution_primary     direct
_atom_sites_solution_secondary     difmap
_refine_ls_shift/su_max     0.001
_refine_ls_shift/su_mean     0.000
_refine_diff_density_max     0.330
_refine_diff_density_min     -0.473
_refine_ls_extinction_method     none
_refine_ls_extinction_coef     ?
loop_
    _atom_type_symbol
    _atom_type_description
    _atom_type_scat_dispersion_real
    _atom_type_scat_dispersion_imag
    _atom_type_scat_source
    'C' 'C' 0.0033 0.0016
                         'International Tables Vol C Tables 4.2.6.8 and 6.1.1.4'
    'H' 'H' 0.0000 0.0000
                         'International Tables Vol C Tables 4.2.6.8 and 6.1.1.4'
    'B' 'B' 0.0013 0.0007
                         'International Tables Vol C Tables 4.2.6.8 and 6.1.1.4'
    'N' 'N' 0.0061 0.0033
                         'International Tables Vol C Tables 4.2.6.8 and 6.1.1.4'
    'O' 'O' 0.0106 0.0060
                         'International Tables Vol C Tables 4.2.6.8 and 6.1.1.4'
    'F' 'F' 0.0171 0.0103
                         'International Tables Vol C Tables 4.2.6.8 and 6.1.1.4'
    'Ag' 'Ag' -0.8971 1.1015
                         'International Tables Vol C Tables 4.2.6.8 and 6.1.1.4'
_computing_data_collection     'SMART (Bruker, 2009)'
_computing_cell_refinement     'SAINT (Bruker, 2009)'
_computing_data_reduction     'SAINT (Bruker, 2009)'
_computing_structure_solution     'SHELXS97 (Sheldrick, 2008)'
_computing_structure_refinement     'SHELXL97 (Sheldrick, 2008)'
_computing_molecular_graphics     'SHELXTL (Sheldrick, 2008)'
_computing_publication_material     'SHELXTL (Sheldrick, 2008)'
loop_
    _atom_site_type_symbol
    _atom_site_label
    _atom_site_fract_x
    _atom_site_fract_y
    _atom_site_fract_z
    _atom_site_U_iso_or_equiv
    _atom_site_adp_type
    _atom_site_calc_flag
    _atom_site_refinement_flags
    _atom_site_occupancy
    _atom_site_disorder_assembly
    _atom_site_disorder_group
    Ag Ag1 0.62372(2) 0.358455(15) 0.216889(12) 0.02670(6) Uani d . 1 . .
    N N1 0.7431(2) 0.40200(16) 0.03743(13) 0.0200(3) Uani d . 1 . .
    C C2 0.8515(3) 0.2955(2) -0.02733(17) 0.0266(4) Uani d . 1 . .
    H H2 0.8596 0.2001 0.0010 0.032 Uiso calc R 1 . .
    C C3 0.9529(3) 0.3180(3) -0.13419(18) 0.0338(5) Uani d . 1 . .
    H H3 1.0279 0.2398 -0.1781 0.041 Uiso calc R 1 . .
    C C4 0.9425(3) 0.4558(3) -0.17500(17) 0.0350(5) Uani d . 1 . .
    H H4 1.0125 0.4742 -0.2471 0.042 Uiso calc R 1 . .
    C C5 0.8291(3) 0.5676(2) -0.10994(16) 0.0279(5) Uani d . 1 . .
    H H5 0.8186 0.6635 -0.1375 0.033 Uiso calc R 1 . .
    C C6 0.7311(3) 0.53789(19) -0.00415(15) 0.0200(4) Uani d . 1 . .
    O O7 0.5413(2) 0.62559(14) 0.16893(11) 0.0279(3) Uani d . 1 . .
    C C7 0.6095(3) 0.65429(19) 0.07221(16) 0.0227(4) Uani d . 1 . .
    C C8 0.5744(3) 0.8064(2) 0.0268(2) 0.0353(5) Uani d . 1 . .
    H H8A 0.4863 0.8686 0.0840 0.053 Uiso calc R 1 . .
    H H8B 0.5175 0.8157 -0.0449 0.053 Uiso calc R 1 . .
    H H8C 0.6966 0.8340 0.0117 0.053 Uiso calc R 1 . .
    N N9 0.4948(2) 0.26845(16) 0.37767(14) 0.0238(4) Uani d . 1 . .
    C C10 0.3564(3) 0.1997(2) 0.37892(17) 0.0281(4) Uani d . 1 . .
    H H10 0.3117 0.1917 0.3082 0.034 Uiso calc R 1 . .
    C C11 0.2753(3) 0.1397(2) 0.47867(18) 0.0299(5) Uani d . 1 . .
    H H11 0.1757 0.0933 0.4765 0.036 Uiso calc R 1 . .
    C C12 0.3420(3) 0.1486(2) 0.58052(17) 0.0299(5) Uani d . 1 . .
    H H12 0.2899 0.1077 0.6500 0.036 Uiso calc R 1 . .
    C C13 0.4870(3) 0.2183(2) 0.58072(16) 0.0262(4) Uani d . 1 . .
    H H13 0.5360 0.2250 0.6502 0.031 Uiso calc R 1 . .
    C C14 0.5589(3) 0.27780(19) 0.47815(15) 0.0211(4) Uani d . 1 . .
    O O15 0.7480(2) 0.43100(16) 0.38824(12) 0.0414(4) Uani d . 1 . .
    C C15 0.7082(3) 0.3619(2) 0.47483(16) 0.0235(4) Uani d . 1 . .
    C C16 0.7981(3) 0.3629(2) 0.58006(17) 0.0327(5) Uani d . 1 . .
    H H16A 0.6993 0.4069 0.6420 0.049 Uiso calc R 1 . .
    H H16B 0.8956 0.4177 0.5638 0.049 Uiso calc R 1 . .
    H H16C 0.8587 0.2647 0.6040 0.049 Uiso calc R 1 . .
    B B25 0.9904(3) 0.9500(2) 0.7668(2) 0.0297(5) Uani d . 1 . .
    F F26 1.1442(2) 0.96995(15) 0.81393(12) 0.0499(4) Uani d . 1 A .
    F F27 1.0213(7) 0.8050(5) 0.7373(6) 0.0530(14) Uani d P 0.568(10) A 1
    F F28 0.8389(6) 0.9732(7) 0.8535(4) 0.0778(17) Uani d P 0.568(10) A 1
    F F29 0.9559(8) 1.0366(5) 0.6754(4) 0.0486(13) Uani d P 0.568(10) A 1
    F F27' 0.8174(6) 1.0520(7) 0.7916(8) 0.080(3) Uani d P 0.432(10) A 2
    F F28' 1.0393(11) 0.9638(11) 0.6459(4) 0.059(2) Uani d P 0.432(10) A 2
    F F29' 0.9705(11) 0.8213(7) 0.7954(6) 0.0507(17) Uani d P 0.432(10) A 2
loop_
    _atom_site_aniso_label
    _atom_site_aniso_U_11
    _atom_site_aniso_U_22
    _atom_site_aniso_U_33
    _atom_site_aniso_U_12
    _atom_site_aniso_U_13
    _atom_site_aniso_U_23
    Ag1 0.03524(10) 0.02888(9) 0.01804(8) -0.01335(7) -0.00432(6) 0.00624(6)
    N1 0.0188(8) 0.0235(8) 0.0192(8) -0.0063(7) -0.0057(6) -0.0002(6)
    C2 0.0221(11) 0.0319(11) 0.0285(10) -0.0069(9) -0.0088(8) -0.0063(8)
    C3 0.0235(11) 0.0533(15) 0.0262(11) -0.0086(10) -0.0028(8) -0.0161(10)
    C4 0.0231(11) 0.0685(16) 0.0166(10) -0.0177(11) -0.0005(8) -0.0047(10)
    C5 0.0226(11) 0.0441(13) 0.0214(10) -0.0163(9) -0.0076(8) 0.0088(9)
    C6 0.0176(10) 0.0269(10) 0.0183(9) -0.0094(8) -0.0073(7) 0.0039(7)
    O7 0.0334(8) 0.0262(7) 0.0217(7) -0.0048(6) -0.0011(6) -0.0005(6)
    C7 0.0180(10) 0.0233(10) 0.0286(10) -0.0070(8) -0.0081(8) 0.0038(8)
    C8 0.0332(13) 0.0251(11) 0.0470(14) -0.0087(9) -0.0058(10) 0.0083(9)
    N9 0.0267(9) 0.0215(8) 0.0229(8) -0.0064(7) -0.0042(7) 0.0035(6)
    C10 0.0287(12) 0.0309(11) 0.0270(10) -0.0101(9) -0.0074(8) 0.0015(8)
    C11 0.0241(11) 0.0300(11) 0.0353(12) -0.0102(9) 0.0027(9) -0.0001(9)
    C12 0.0320(12) 0.0300(11) 0.0261(11) -0.0109(9) 0.0063(8) -0.0005(8)
    C13 0.0306(12) 0.0272(10) 0.0198(10) -0.0072(9) 0.0008(8) -0.0031(8)
    C14 0.0235(10) 0.0177(9) 0.0198(9) -0.0026(7) -0.0008(7) 0.0001(7)
    O15 0.0635(11) 0.0464(10) 0.0277(8) -0.0383(9) -0.0109(7) 0.0100(7)
    C15 0.0271(11) 0.0206(9) 0.0219(10) -0.0050(8) -0.0008(8) -0.0030(7)
    C16 0.0323(12) 0.0444(13) 0.0245(11) -0.0153(10) -0.0037(9) -0.0002(9)
    B25 0.0255(13) 0.0262(12) 0.0366(13) -0.0086(10) -0.0009(10) 0.0049(10)
    F26 0.0574(10) 0.0577(9) 0.0475(9) -0.0335(8) -0.0209(7) 0.0115(7)
    F27 0.040(2) 0.0249(14) 0.099(4) -0.0053(14) -0.028(2) -0.003(2)
    F28 0.047(2) 0.097(4) 0.071(3) -0.009(2) 0.0300(17) 0.005(2)
    F29 0.060(3) 0.043(2) 0.051(2) -0.026(2) -0.022(2) 0.0213(17)
    F27' 0.043(3) 0.065(4) 0.118(7) 0.018(2) -0.011(3) -0.027(4)
    F28' 0.065(4) 0.098(6) 0.031(2) -0.053(4) -0.006(2) 0.015(3)
    F29' 0.063(4) 0.034(3) 0.067(4) -0.030(3) -0.022(3) 0.022(3)
_geom_special_details
;
All e.s.d.'s (except the e.s.d. in the dihedral angle between two l.s. planes)
are estimated using the full covariance matrix. The cell e.s.d.'s are taken
into account individually in the estimation of e.s.d.'s in distances, angles
and torsion angles; correlations between e.s.d.'s in cell parameters are only
used when they are defined by crystal symmetry. An approximate (isotropic)
treatment of cell e.s.d.'s is used for estimating e.s.d.'s involving l.s.
planes.
;
loop_
    _geom_bond_atom_site_label_1
    _geom_bond_atom_site_label_2
    _geom_bond_site_symmetry_2
    _geom_bond_distance
    _geom_bond_publ_flag
    Ag1 N1 . 2.2088(14) ?
    Ag1 N9 . 2.2018(15) ?
    Ag1 O7 . 2.5454(13) ?
    Ag1 O15 . 2.5380(15) ?
    N1 C2 . 1.338(2) ?
    N1 C6 . 1.357(2) ?
    C2 C3 . 1.389(3) ?
    C2 H2 . 0.9500 ?
    C3 C4 . 1.373(3) ?
    C3 H3 . 0.9500 ?
    C4 C5 . 1.385(3) ?
    C4 H4 . 0.9500 ?
    C5 C6 . 1.386(2) ?
    C5 H5 . 0.9500 ?
    C6 C7 . 1.505(3) ?
    O7 C7 . 1.212(2) ?
    C7 C8 . 1.502(2) ?
    C8 H8A . 0.9800 ?
    C8 H8B . 0.9800 ?
    C8 H8C . 0.9800 ?
    N9 C10 . 1.340(2) ?
    N9 C14 . 1.348(2) ?
    C10 C11 . 1.388(3) ?
    C10 H10 . 0.9500 ?
    C11 C12 . 1.372(3) ?
    C11 H11 . 0.9500 ?
    C12 C13 . 1.391(3) ?
    C12 H12 . 0.9500 ?
    C13 C14 . 1.385(2) ?
    C13 H13 . 0.9500 ?
    C14 C15 . 1.510(3) ?
    O15 C15 . 1.215(2) ?
    C15 C16 . 1.482(3) ?
    C16 H16A . 0.9800 ?
    C16 H16B . 0.9800 ?
    C16 H16C . 0.9800 ?
    B25 F29' . 1.307(6) ?
    B25 F29 . 1.324(4) ?
    B25 F28 . 1.368(4) ?
    B25 F26 . 1.380(3) ?
    B25 F27' . 1.393(5) ?
    B25 F28' . 1.415(5) ?
    B25 F27 . 1.428(5) ?
loop_
    _geom_angle_atom_site_label_1
    _geom_angle_atom_site_label_2
    _geom_angle_atom_site_label_3
    _geom_angle_site_symmetry_1
    _geom_angle_site_symmetry_3
    _geom_angle
    _geom_angle_publ_flag
    N9 Ag1 N1 . . 165.92(6) y
    N9 Ag1 O15 . . 70.09(5) y
    N1 Ag1 O15 . . 122.03(5) y
    N9 Ag1 O7 . . 121.62(5) y
    N1 Ag1 O7 . . 69.62(5) y
    O15 Ag1 O7 . . 83.23(5) y
    C2 N1 C6 . . 118.14(16) ?
    C2 N1 Ag1 . . 120.49(12) ?
    C6 N1 Ag1 . . 120.74(13) ?
    N1 C2 C3 . . 122.97(19) ?
    N1 C2 H2 . . 118.5 ?
    C3 C2 H2 . . 118.5 ?
    C4 C3 C2 . . 118.6(2) ?
    C4 C3 H3 . . 120.7 ?
    C2 C3 H3 . . 120.7 ?
    C3 C4 C5 . . 119.31(18) ?
    C3 C4 H4 . . 120.3 ?
    C5 C4 H4 . . 120.3 ?
    C4 C5 C6 . . 119.22(19) ?
    C4 C5 H5 . . 120.4 ?
    C6 C5 H5 . . 120.4 ?
    N1 C6 C5 . . 121.73(18) ?
    N1 C6 C7 . . 116.32(15) ?
    C5 C6 C7 . . 121.93(17) ?
    C7 O7 Ag1 . . 112.42(12) ?
    O7 C7 C8 . . 120.55(19) ?
    O7 C7 C6 . . 120.42(16) ?
    C8 C7 C6 . . 119.04(17) ?
    C7 C8 H8A . . 109.5 ?
    C7 C8 H8B . . 109.5 ?
    H8A C8 H8B . . 109.5 ?
    C7 C8 H8C . . 109.5 ?
    H8A C8 H8C . . 109.5 ?
    H8B C8 H8C . . 109.5 ?
    C10 N9 C14 . . 118.07(16) ?
    C10 N9 Ag1 . . 121.89(13) ?
    C14 N9 Ag1 . . 120.00(12) ?
    N9 C10 C11 . . 123.05(19) ?
    N9 C10 H10 . . 118.5 ?
    C11 C10 H10 . . 118.5 ?
    C12 C11 C10 . . 118.66(19) ?
    C12 C11 H11 . . 120.7 ?
    C10 C11 H11 . . 120.7 ?
    C11 C12 C13 . . 119.11(17) ?
    C11 C12 H12 . . 120.4 ?
    C13 C12 H12 . . 120.4 ?
    C14 C13 C12 . . 119.07(19) ?
    C14 C13 H13 . . 120.5 ?
    C12 C13 H13 . . 120.5 ?
    N9 C14 C13 . . 122.03(17) ?
    N9 C14 C15 . . 116.76(15) ?
    C13 C14 C15 . . 121.16(18) ?
    C15 O15 Ag1 . . 110.96(13) ?
    O15 C15 C16 . . 121.06(18) ?
    O15 C15 C14 . . 120.05(18) ?
    C16 C15 C14 . . 118.84(15) ?
    C15 C16 H16A . . 109.5 ?
    C15 C16 H16B . . 109.5 ?
    H16A C16 H16B . . 109.5 ?
    C15 C16 H16C . . 109.5 ?
    H16A C16 H16C . . 109.5 ?
    H16B C16 H16C . . 109.5 ?
    F29 B25 F28 . . 112.6(3) ?
    F29' B25 F26 . . 109.0(3) ?
    F29 B25 F26 . . 111.2(2) ?
    F28 B25 F26 . . 105.6(3) ?
    F29' B25 F27' . . 111.3(4) ?
    F26 B25 F27' . . 115.8(3) ?
    F29' B25 F28' . . 109.9(4) ?
    F26 B25 F28' . . 105.7(3) ?
    F27' B25 F28' . . 104.8(3) ?
    F29 B25 F27 . . 110.4(3) ?
    F28 B25 F27 . . 105.7(3) ?
    F26 B25 F27 . . 111.2(3) ?
