# Supplementary material for: Bis(2-acetylpyridine-κ2 N,O)silver(I) tetra­fluoridoborate: a complex with silver in a seesaw coordination geometry
Source: Acta Crystallogr Sect E Struct Rep Online. 2010 Nov 24;66(Pt 12):m1630. doi: 10.1107/S1600536810048014 (PMC3011758; doi:10.1107/S1600536810048014)
Supplement: Supplementary file 2 [file e-66-m1630-Isup2.hkl]

# 
# h,k,l, Fc-squared, Fo-squared, sigma(Fo-squared) and status flag 
# 
data_I
_shelx_title ' 3maoF in P-1' 
_shelx_refln_list_code          4 
_shelx_F_calc_maximum      169.50 
_exptl_crystal_F_000       432.00 
_reflns_d_resolution_high  0.7684 
 
loop_ 
 _symmetry_equiv_pos_as_xyz 
 'x, y, z' 
 '-x, -y, -z' 
 
_cell_length_a     7.2635 
_cell_length_b     9.7091 
_cell_length_c    11.7390 
_cell_angle_alpha  85.624 
_cell_angle_beta   81.452 
_cell_angle_gamma  75.054 
 
_shelx_F_squared_multiplier     1.000 
 
loop_ 
 _refln_index_h 
 _refln_index_k 
 _refln_index_l 
 _refln_F_squared_calc 
 _refln_F_squared_meas 
 _refln_F_squared_sigma 
 _refln_observed_status 
   1   0   0     2618.54     2120.05     56.75 o 
   2   0   0      165.32      171.65      5.48 o 
   3   0   0     1202.60     1191.11     27.66 o 
   4   0   0      665.79      643.72     23.47 o 
   5   0   0      997.12      967.71     29.35 o 
   6   0   0       44.79       42.72      9.24 o 
   7   0   0       68.92       57.63     11.79 o 
   8   0   0      344.45      333.04     37.71 o 
   9   0   0      323.32      289.29     39.74 o 
  -8   1   0      174.43      159.80     29.80 o 
  -7   1   0      440.07      394.11     25.47 o 
  -6   1   0       83.28       90.47     13.22 o 
  -5   1   0        4.74        5.68      3.15 o 
  -4   1   0      174.96      160.74     12.85 o 
  -3   1   0     2164.38     2131.94     38.68 o 
  -2   1   0     1435.28     1396.60     19.98 o 
  -1   1   0      325.80      363.91      7.38 o 
   1   1   0    14511.73    12978.84    150.97 o 
   2   1   0      287.02      325.50      5.60 o 
   3   1   0        1.05        7.08      4.79 o 
   4   1   0      385.27      370.72     12.56 o 
   5   1   0      828.44      813.62     25.72 o 
   6   1   0     1806.31     1813.87     43.30 o 
   7   1   0        0.10       -2.92      5.85 o 
   8   1   0       19.58       12.62     11.74 o 
   9   1   0      315.84      251.80     36.11 o 
  -8   2   0        2.61       -4.44     10.60 o 
  -7   2   0       67.49       78.52     14.48 o 
  -6   2   0      461.23      472.02     25.33 o 
  -5   2   0      320.99      342.31     19.68 o 
  -4   2   0      496.19      543.87     21.62 o 
  -3   2   0      124.48      113.03     11.80 o 
  -2   2   0    12114.75    11991.90     68.00 o 
  -1   2   0    28731.73    29571.18    163.39 o 
   0   2   0      465.02      440.37      6.00 o 
   1   2   0      765.85      698.18     32.66 o 
   2   2   0     1778.25     1720.88     12.65 o 
   3   2   0      950.23      927.35     13.83 o 
   4   2   0       60.17       69.36      6.21 o 
   5   2   0      305.65      302.61     12.80 o 
   6   2   0     1332.40     1358.29     36.07 o 
   7   2   0      797.54      728.42     43.38 o 
   8   2   0       47.00       33.25     14.29 o 
   9   2   0      108.63      117.28     17.96 o 
  -8   3   0      144.34      134.45     30.90 o 
  -7   3   0        1.87        0.85      7.80 o 
  -6   3   0      180.85      194.80     19.18 o 
  -5   3   0      892.47      854.95     31.51 o 
  -4   3   0     2193.30     2228.93     45.83 o 
  -3   3   0        0.23       -0.59      3.01 o 
  -2   3   0      720.27      716.26     16.83 o 
  -1   3   0     4112.93     4187.62     44.20 o 
   0   3   0     7418.99     7523.95     42.65 o 
   1   3   0      123.60      124.81      8.70 o 
   2   3   0      447.85      428.18      9.87 o 
   3   3   0      275.79      205.59     14.40 o 
   4   3   0     2009.79     2002.10     23.40 o 
   5   3   0      882.15      921.69     20.29 o 
   6   3   0      573.87      578.36     18.85 o 
   7   3   0      646.26      648.97     27.88 o 
   8   3   0      177.43      173.62     18.81 o 
   9   3   0       39.11       44.63     12.60 o 
  -7   4   0       53.85       40.83     12.87 o 
  -6   4   0        2.97        0.44      6.47 o 
  -5   4   0       45.79       37.70      9.82 o 
  -4   4   0     1119.99     1099.76     34.00 o 
  -3   4   0     3620.43     3658.09     56.07 o 
  -2   4   0     1636.96     1649.35     29.98 o 
  -1   4   0      318.30      294.70      8.98 o 
   0   4   0     3423.48     3510.08     27.97 o 
   1   4   0    11102.91    10710.19    104.93 o 
   2   4   0      112.99      114.23      9.22 o 
   3   4   0      300.73      321.19      7.29 o 
   4   4   0     1319.24     1344.96     20.60 o 
   5   4   0     2325.18     2233.99    120.97 o 
   6   4   0      426.76      420.53     20.18 o 
   7   4   0      340.65      331.26     20.50 o 
   8   4   0      162.62      155.63     17.51 o 
   9   4   0      205.94      216.69     22.54 o 
  -7   5   0      115.89      130.50     29.75 o 
  -6   5   0      268.99      244.21     23.13 o 
  -5   5   0       89.25       65.57     14.88 o 
  -4   5   0        6.02        6.08      5.87 o 
  -3   5   0      505.05      512.55     22.96 o 
  -2   5   0     1395.42     1395.72     23.75 o 
  -1   5   0      154.83      164.94      7.87 o 
   0   5   0     2468.06     2594.95     33.40 o 
   1   5   0     1105.55     1150.78     15.28 o 
   2   5   0     2582.14     2121.25    155.38 o 
   3   5   0       46.08       32.78      3.17 o 
   4   5   0        0.20        1.13      1.75 o 
   5   5   0     1984.13     2002.40     27.29 o 
   6   5   0      815.49      845.59     27.78 o 
   7   5   0      161.28      176.81     16.27 o 
   8   5   0       42.20       31.56      9.11 o 
   9   5   0       67.82       53.79     12.43 o 
  -6   6   0      170.22      194.02     32.19 o 
  -5   6   0      530.08      558.43     30.23 o 
  -4   6   0      824.44      733.17     31.44 o 
  -3   6   0      521.96      498.95     24.14 o 
  -2   6   0      579.97      595.65     17.90 o 
  -1   6   0     2094.69     2073.49     35.45 o 
   0   6   0     1237.42     1270.55     22.99 o 
   1   6   0      724.67      752.76     14.69 o 
   2   6   0      420.22      428.68     10.01 o 
   3   6   0     1764.22     1778.09     22.84 o 
   4   6   0      717.74      752.26     13.29 o 
   5   6   0        5.77        7.76      3.14 o 
   6   6   0      657.54      662.47     25.34 o 
   7   6   0      636.48      675.68     28.57 o 
   8   6   0      219.05      236.74     20.31 o 
   9   6   0        0.29        3.47      7.15 o 
  -6   7   0        0.27        3.40     13.61 o 
  -5   7   0      263.71      271.23     49.71 o 
  -4   7   0      371.60      339.28     39.68 o 
  -3   7   0      738.63      702.28     30.74 o 
  -2   7   0      443.53      440.77     26.12 o 
  -1   7   0     1280.62     1264.27     29.78 o 
   0   7   0     1598.53     1604.34     27.09 o 
   1   7   0      794.27      777.70     17.64 o 
   2   7   0       20.03       25.09      3.50 o 
   3   7   0      643.52      634.10     12.92 o 
   4   7   0     1730.29     1723.37     28.25 o 
   5   7   0      904.95      912.70     21.82 o 
   6   7   0        1.28       -1.05      3.12 o 
   7   7   0      798.38      771.44     30.27 o 
   8   7   0      334.42      318.32     23.00 o 
  -5   8   0       66.36       44.27     20.14 o 
  -4   8   0       16.16       11.80     16.63 o 
  -3   8   0      205.78      207.02     21.84 o 
  -2   8   0      424.29      409.89     25.59 o 
  -1   8   0      362.38      340.53     19.42 o 
   0   8   0      229.83      221.15     15.87 o 
   1   8   0     1860.61     1877.77     36.87 o 
   2   8   0      565.61      580.11     18.39 o 
   3   8   0       39.38       31.29      5.58 o 
   4   8   0      813.84      766.09     20.47 o 
   5   8   0      546.61      539.24     17.83 o 
   6   8   0      600.15      595.93     19.65 o 
   7   8   0       35.93       32.08      8.51 o 
   8   8   0      198.61      189.91     19.12 o 
  -4   9   0       11.38        7.09      8.02 o 
  -3   9   0      116.80      104.75     15.31 o 
  -2   9   0      265.40      271.40     20.97 o 
  -1   9   0      277.70      279.22     19.66 o 
   0   9   0        3.56        5.44      5.37 o 
   1   9   0      252.91      252.95     17.72 o 
   2   9   0     1183.97     1152.47     33.63 o 
   3   9   0     1068.14     1043.04     28.10 o 
   4   9   0      130.06      118.60     10.14 o 
   5   9   0      455.85      433.71     16.96 o 
   6   9   0      544.00      532.16     19.55 o 
   7   9   0      204.41      229.02     14.83 o 
   8   9   0        6.95       12.88      7.77 o 
  -3  10   0       40.35       22.38     10.24 o 
  -2  10   0       52.82       50.78     12.12 o 
  -1  10   0      422.56      461.46     26.28 o 
   0  10   0      592.93      579.61     27.58 o 
   1  10   0       32.59       34.04      9.28 o 
   2  10   0      335.47      330.65     20.28 o 
   3  10   0      741.85      748.14     29.19 o 
   4  10   0      522.00      513.41     19.23 o 
   5  10   0        0.16       -0.12      4.05 o 
   6  10   0      104.31       87.30     10.61 o 
   7  10   0      256.27      250.91     16.10 o 
  -2  11   0       20.91        8.56      8.99 o 
  -1  11   0      212.02      212.12     21.55 o 
   0  11   0      503.12      540.18     28.90 o 
   1  11   0      552.02      604.34     29.75 o 
   2  11   0      247.15      225.43     19.44 o 
   3  11   0       88.70       89.34     13.68 o 
   4  11   0      376.73      363.10     22.47 o 
   5  11   0      205.88      221.79     15.26 o 
   6  11   0       41.58       27.48      7.61 o 
   0  12   0      182.96      194.95     21.59 o 
   1  12   0      322.05      290.21     23.98 o 
   2  12   0      411.14      421.62     26.72 o 
   3  12   0       39.01       41.77     11.55 o 
   4  12   0       34.63       28.54      9.97 o 
  -4 -12   1      242.40      230.05     20.25 o 
  -3 -12   1      434.20      478.70     26.91 o 
  -2 -12   1       14.00        7.11      7.27 o 
  -1 -12   1      209.80      201.39     20.64 o 
   0 -12   1      367.25      354.13     26.35 o 
  -6 -11   1      256.49      233.50     16.01 o 
  -5 -11   1       43.48       41.63      8.13 o 
  -4 -11   1        8.10        2.27      5.65 o 
  -3 -11   1      266.39      264.17     20.01 o 
  -2 -11   1      637.99      649.62     29.44 o 
  -1 -11   1       68.01       79.69     13.44 o 
   0 -11   1       16.57       18.45      8.65 o 
   1 -11   1      137.21      137.15     17.90 o 
   2 -11   1      298.52      287.60     24.75 o 
  -7 -10   1        9.82        8.78      6.07 o 
  -6 -10   1       62.69       57.01      8.90 o 
  -5 -10   1      628.25      598.10     20.98 o 
  -4 -10   1      280.78      293.93     15.42 o 
  -3 -10   1        4.96        4.73      5.17 o 
  -2 -10   1     1484.70     1440.93     40.01 o 
  -1 -10   1      927.42      952.04     33.69 o 
   0 -10   1      105.24      101.60     14.02 o 
   1 -10   1       22.96       18.67      8.24 o 
   2 -10   1      164.26      200.51     21.02 o 
   3 -10   1      330.95      353.97     26.04 o 
  -7  -9   1       82.93       75.31     11.00 o 
  -6  -9   1        1.12        3.06      4.24 o 
  -5  -9   1      207.74      204.40     12.86 o 
  -4  -9   1     1592.15     1599.61     31.69 o 
  -3  -9   1      441.53      431.82     16.50 o 
  -2  -9   1        0.86       -0.71      4.02 o 
  -1  -9   1      729.90      670.07     26.24 o 
   0  -9   1      609.82      603.15     25.74 o 
   1  -9   1      292.37      280.20     19.35 o 
   2  -9   1       15.88        9.12      6.82 o 
   3  -9   1       55.48       56.91     12.26 o 
   4  -9   1      238.15      265.83     23.19 o 
  -8  -8   1        2.21       -1.84      6.17 o 
  -7  -8   1       54.82       51.55     10.66 o 
  -6  -8   1      690.90      672.76     21.27 o 
  -5  -8   1        2.93        1.09      3.12 o 
  -4  -8   1      580.59      548.19     17.48 o 
  -3  -8   1     3222.45     3213.55     41.01 o 
  -2  -8   1      974.35      967.29     32.23 o 
  -1  -8   1        3.55        8.99      4.51 o 
   0  -8   1      442.67      464.18     21.09 o 
   1  -8   1      486.87      480.77     22.46 o 
   2  -8   1      231.53      259.46     18.10 o 
   3  -8   1      130.30      114.87     14.56 o 
   4  -8   1       73.94       65.50     12.69 o 
   5  -8   1      159.76      190.59     20.32 o 
  -8  -7   1       16.84       18.72      8.13 o 
  -7  -7   1        0.42        1.85      4.52 o 
  -6  -7   1     1649.66     1551.07     34.60 o 
  -5  -7   1      965.64      939.36     22.48 o 
  -4  -7   1        3.70        3.12      2.65 o 
  -3  -7   1      809.78      793.92     16.19 o 
  -2  -7   1     1724.14     1709.24     23.59 o 
  -1  -7   1     2062.53     1819.03    191.97 o 
   0  -7   1       36.56       30.73      4.65 o 
   1  -7   1        3.51        4.25      3.19 o 
   2  -7   1      573.90      562.52     19.15 o 
   3  -7   1     1136.52     1147.32     40.74 o 
   4  -7   1       70.30       69.64     13.88 o 
   5  -7   1       82.88       88.28     16.33 o 
   6  -7   1       25.13       22.12     11.86 o 
  -8  -6   1      277.21      256.62     21.22 o 
  -7  -6   1      115.77      106.43     13.72 o 
  -6  -6   1      159.94      154.34     13.89 o 
  -5  -6   1     2114.76     2090.62     31.63 o 
  -4  -6   1     1955.56     1897.02     23.95 o 
  -3  -6   1       96.03       96.37      5.96 o 
  -2  -6   1     1238.22     1323.44     15.54 o 
  -1  -6   1     1226.10     1048.70    106.69 o 
   0  -6   1     3054.73     3067.81     35.25 o 
   1  -6   1        0.43        4.23      2.64 o 
   2  -6   1        5.69        6.65      4.39 o 
   3  -6   1     1851.90     1764.07     43.91 o 
   4  -6   1      787.15      772.79     31.89 o 
   5  -6   1       60.11       70.00     19.19 o 
   6  -6   1       41.21       46.84     19.00 o 
  -9  -5   1       12.07       17.51      9.12 o 
  -8  -5   1      409.51      472.02     26.31 o 
  -7  -5   1     1002.14      976.64     33.99 o 
  -6  -5   1       39.35       27.60      7.05 o 
  -5  -5   1      489.37      490.72     12.11 o 
  -4  -5   1     1311.51     1398.07     17.33 o 
  -3  -5   1     4166.41     4240.24     41.30 o 
  -2  -5   1      383.50      374.72      6.62 o 
  -1  -5   1      148.76      177.23      5.77 o 
   0  -5   1      792.94      756.10     13.50 o 
   1  -5   1     1615.13     1610.10     21.61 o 
   2  -5   1      231.70      240.95      9.55 o 
   3  -5   1      593.55      549.45     23.06 o 
   4  -5   1     1060.32     1032.35     38.44 o 
   5  -5   1      140.33      167.66     18.24 o 
   6  -5   1       11.46       13.07      8.62 o 
   7  -5   1       76.18       84.30     24.12 o 
  -9  -4   1       85.43       69.35     14.54 o 
  -8  -4   1       40.78       29.58      9.68 o 
  -7  -4   1      212.95      219.51     18.21 o 
  -6  -4   1      949.45      953.03     30.16 o 
  -5  -4   1      629.82      651.75     14.99 o 
  -4  -4   1      986.09      943.76     21.23 o 
  -3  -4   1     1857.12     1880.59     21.27 o 
  -2  -4   1     7420.74     7360.05     50.55 o 
  -1  -4   1     3388.31     3500.54     21.19 o 
   0  -4   1        2.65        2.27      1.47 o 
   1  -4   1     2332.96     2365.99     34.45 o 
   2  -4   1      723.16      699.90     11.32 o 
   3  -4   1      730.92      689.34     24.18 o 
   4  -4   1       42.73       37.76      9.22 o 
   5  -4   1      175.07      182.74     17.34 o 
   6  -4   1      248.40      251.49     22.29 o 
   7  -4   1      118.33      111.99     18.86 o 
  -9  -3   1      331.99      319.28     26.19 o 
  -8  -3   1      380.94      343.78     23.76 o 
  -7  -3   1       56.71       51.25     10.15 o 
  -6  -3   1      298.67      282.49     14.93 o 
  -5  -3   1     2334.62     2374.73     52.47 o 
  -4  -3   1     1844.30     2009.12     24.93 o 
  -3  -3   1      364.32      329.04     24.09 o 
  -2  -3   1      614.05      578.03      6.61 o 
  -1  -3   1     6190.87     6087.07     29.72 o 
   0  -3   1     3146.58     2739.09    149.59 o 
   1  -3   1      976.25     1028.16     11.48 o 
   2  -3   1     4371.10     4450.92     28.35 o 
   3  -3   1     2508.94     2506.62     27.16 o 
   4  -3   1     1486.54     1470.57     36.93 o 
   5  -3   1       39.71       30.92      8.26 o 
   6  -3   1      322.80      300.99     22.38 o 
   7  -3   1      225.18      186.56     20.67 o 
   8  -3   1      211.20      205.03     35.59 o 
  -9  -2   1       27.81       19.01      9.83 o 
  -8  -2   1      289.24      311.12     22.92 o 
  -7  -2   1      438.02      416.50     23.07 o 
  -6  -2   1       87.44       86.15      9.21 o 
  -5  -2   1     1196.83     1265.08     22.05 o 
  -4  -2   1     2916.78     3042.48     28.91 o 
  -3  -2   1     3443.11     3510.67     27.88 o 
  -2  -2   1       47.81       51.77      1.87 o 
  -1  -2   1     7751.08     7534.17     41.09 o 
   0  -2   1      594.45      568.75      8.02 o 
   1  -2   1      132.38      119.06      3.09 o 
   2  -2   1     1256.73     1295.65     14.23 o 
   3  -2   1     1486.71     1449.44     16.75 o 
   4  -2   1     3170.12     3184.67     26.80 o 
   5  -2   1      741.43      730.53     17.85 o 
   6  -2   1       29.38       20.73      8.21 o 
   7  -2   1       52.68       36.13     10.67 o 
   8  -2   1      192.40      202.46     33.84 o 
  -9  -1   1      181.00      154.59     20.53 o 
  -8  -1   1      131.15      140.27     26.57 o 
  -7  -1   1      498.42      531.04     80.34 o 
  -6  -1   1      903.42      932.74     31.11 o 
  -5  -1   1        2.57        0.73      3.54 o 
  -4  -1   1      593.58      578.79     15.40 o 
  -3  -1   1     1590.68     1482.42     18.12 o 
  -2  -1   1     5040.64     5171.04     24.24 o 
  -1  -1   1      403.16      445.92      4.54 o 
   0  -1   1     1048.75      841.00     52.75 o 
   1  -1   1     4963.70     4813.90     25.78 o 
   2  -1   1     3019.38     3029.94     25.94 o 
   3  -1   1        2.41        3.40      3.01 o 
   4  -1   1     1421.35     1436.01     32.92 o 
   5  -1   1     1831.83     1790.38     41.44 o 
   6  -1   1      232.63      235.17     18.92 o 
   7  -1   1       43.17       43.48     11.10 o 
   8  -1   1      141.92      133.00     28.52 o 
  -8   0   1       35.49       28.46     14.95 o 
  -7   0   1      724.91      665.71     43.79 o 
  -6   0   1      571.78      564.58     25.26 o 
  -5   0   1     1514.61     1544.66     37.18 o 
  -4   0   1      314.22      345.97     10.95 o 
  -3   0   1     2314.17     2322.53     33.29 o 
  -2   0   1    10187.11    10215.97     55.63 o 
  -1   0   1     1005.71     1034.93      6.99 o 
   1   0   1     5864.33     5837.75     45.76 o 
   2   0   1     9835.56     9881.62     55.76 o 
   3   0   1     1314.23     1371.19     35.57 o 
   4   0   1     1208.47     1207.52     29.08 o 
   5   0   1       37.92       38.89      7.86 o 
   6   0   1      154.26      156.85     15.32 o 
   7   0   1      322.91      313.58     22.59 o 
   8   0   1       12.04        6.37     10.76 o 
   9   0   1        5.49        6.78     14.09 o 
  -8   1   1      340.12      356.74     40.14 o 
  -7   1   1        5.59       -2.29      6.86 o 
  -6   1   1      113.79      121.12     14.48 o 
  -5   1   1      441.12      457.45     18.57 o 
  -4   1   1      123.53      117.86      5.62 o 
  -3   1   1     1407.82     1507.17     34.76 o 
  -2   1   1     3692.40     3795.88     28.04 o 
  -1   1   1     4948.00     4942.79     52.53 o 
   0   1   1    12104.86     8931.56    184.98 o 
   1   1   1       88.41       78.72      3.48 o 
   2   1   1     4631.67     4825.30     28.33 o 
   3   1   1     7733.44     7988.78     54.33 o 
   4   1   1     3252.93     3505.93     55.86 o 
   5   1   1      945.43      983.17     21.27 o 
   6   1   1      173.99      156.81     14.85 o 
   7   1   1      550.79      549.34     26.73 o 
   8   1   1      586.78      564.19     43.81 o 
   9   1   1      239.18      258.15     41.05 o 
  -8   2   1      273.51      297.60     39.57 o 
  -7   2   1      292.14      283.17     23.36 o 
  -6   2   1      314.55      302.56     21.94 o 
  -5   2   1       65.28       64.94     10.59 o 
  -4   2   1     1074.44     1029.04     30.01 o 
  -3   2   1     1902.66     1817.72     34.81 o 
  -2   2   1     1104.20     1116.95     24.31 o 
  -1   2   1    11485.91    11399.24     85.29 o 
   0   2   1     5850.96     5829.65     51.92 o 
   1   2   1     4695.96     4811.97     17.69 o 
   2   2   1      843.38      930.67      8.67 o 
   3   2   1      379.17      427.12      8.41 o 
   4   2   1     2211.81     2177.93     35.91 o 
   5   2   1      293.43      280.32     11.61 o 
   6   2   1      398.81      404.55     20.38 o 
   7   2   1      198.85      189.19     17.18 o 
   8   2   1      282.79      307.91     34.65 o 
   9   2   1      259.04      254.27     40.76 o 
  -8   3   1        0.05       -2.08     14.42 o 
  -7   3   1      187.15      191.43     21.43 o 
  -6   3   1      149.81      160.04     17.91 o 
  -5   3   1       68.94       74.99     12.26 o 
  -4   3   1       27.31       28.07      7.31 o 
  -3   3   1     2154.29     2082.34     40.42 o 
  -2   3   1     6461.40     6456.56     73.48 o 
  -1   3   1     1348.75     1290.54     22.91 o 
   0   3   1        5.49        7.14      1.96 o 
   1   3   1     1204.49     1186.77     10.71 o 
   2   3   1     5229.98     5309.72     25.28 o 
   3   3   1     2660.41     2854.75     19.01 o 
   4   3   1        0.92        4.42      2.01 o 
   5   3   1     1460.78     1545.81     28.29 o 
   6   3   1     1024.11     1088.94     32.14 o 
   7   3   1      911.19      863.21     46.47 o 
   8   3   1        3.00        5.13      6.09 o 
   9   3   1       99.96       89.69     15.87 o 
  -7   4   1        0.16        3.99      9.23 o 
  -6   4   1      308.08      320.65     25.32 o 
  -5   4   1      363.48      367.70     23.35 o 
  -4   4   1      365.36      352.76     20.37 o 
  -3   4   1      702.00      717.58     25.95 o 
  -2   4   1     8741.48     9036.91    103.09 o 
  -1   4   1     7424.67     7761.44     76.54 o 
   0   4   1      578.52      566.23     12.34 o 
   1   4   1      409.51      454.96      8.11 o 
   2   4   1     1456.19     1428.70     14.82 o 
   3   4   1     2156.03     2093.09     19.25 o 
   4   4   1      499.30      488.57     10.09 o 
   5   4   1       29.17       30.41      4.65 o 
   6   4   1      991.33     1069.84     25.70 o 
   7   4   1      868.08      886.56     32.51 o 
   8   4   1       82.75       84.20     13.47 o 
   9   4   1       25.33       17.27      9.05 o 
  -7   5   1       48.65       48.02     14.44 o 
  -6   5   1       78.89       96.08     16.73 o 
  -5   5   1      168.82      186.39     19.07 o 
  -4   5   1      439.81      470.99     24.87 o 
  -3   5   1      249.61      243.26     17.58 o 
  -2   5   1        4.79        7.58      2.55 o 
  -1   5   1     1301.32     1299.51     22.04 o 
   0   5   1     1653.04     1586.71     25.94 o 
   1   5   1     1875.55     1914.41     22.62 o 
   2   5   1       74.53       79.36      5.13 o 
   3   5   1     2939.93     2595.11    195.72 o 
   4   5   1     2991.15     3043.69     44.75 o 
   5   5   1      889.95      885.51     15.21 o 
   6   5   1      170.47      161.48     15.56 o 
   7   5   1      227.72      217.26     17.77 o 
   8   5   1      185.21      205.03     19.52 o 
   9   5   1      103.12      115.32     17.72 o 
  -6   6   1      131.45      134.80     27.86 o 
  -5   6   1        1.88        1.17      7.27 o 
  -4   6   1      462.91      463.18     26.14 o 
  -3   6   1     2020.32     1919.83     47.88 o 
  -2   6   1     1559.19     1654.45     30.13 o 
  -1   6   1      428.18      388.54     18.68 o 
   0   6   1      880.85      893.34     21.64 o 
   1   6   1      281.64      259.59      9.57 o 
   2   6   1      670.76      553.99     44.89 o 
   3   6   1      569.39      615.06     18.84 o 
   4   6   1      717.48      727.03     13.66 o 
   5   6   1     2366.01     2422.19     37.53 o 
   6   6   1      122.18      132.80     11.06 o 
   7   6   1      110.01       97.08     13.08 o 
   8   6   1      218.57      213.27     22.17 o 
   9   6   1      257.20      256.50     23.36 o 
  -6   7   1      112.13      104.83     28.09 o 
  -5   7   1       96.69       97.77     24.78 o 
  -4   7   1        0.49       -2.47      6.49 o 
  -3   7   1      127.36      129.54     18.70 o 
  -2   7   1     1615.95     1557.93     43.33 o 
  -1   7   1     1364.71     1373.88     37.90 o 
   0   7   1      252.09      232.98     11.50 o 
   1   7   1      363.68      365.74     12.23 o 
   2   7   1     1435.57     1424.51     24.16 o 
   3   7   1     1537.70     1553.22     20.14 o 
   4   7   1       36.97       49.09      4.86 o 
   5   7   1        6.94       11.92      3.80 o 
   6   7   1      566.95      570.72     17.94 o 
   7   7   1      197.10      216.17     17.73 o 
   8   7   1      221.71      211.00     19.56 o 
  -5   8   1      199.01      150.66     30.86 o 
  -4   8   1      395.76      339.68     38.21 o 
  -3   8   1      153.10      127.81     25.47 o 
  -2   8   1      192.81      179.60     26.00 o 
  -1   8   1     1802.01     1743.60     43.74 o 
   0   8   1      105.89      105.93     10.08 o 
   1   8   1       15.31        7.76      3.93 o 
   2   8   1      544.48      530.12     19.91 o 
   3   8   1     1845.47     1783.71     29.75 o 
   4   8   1      906.29      897.46     21.74 o 
   5   8   1       37.79       34.19      6.09 o 
   6   8   1       32.73       34.99      6.40 o 
   7   8   1      760.21      728.83     25.87 o 
   8   8   1      545.42      525.21     28.29 o 
  -4   9   1      159.42      161.58     31.89 o 
  -3   9   1      152.93      136.48     20.09 o 
  -2   9   1      103.33      104.78     17.25 o 
  -1   9   1      173.89      170.01     17.38 o 
   0   9   1      317.01      346.65     21.15 o 
   1   9   1      434.71      440.42     22.43 o 
   2   9   1       34.46       47.14      9.24 o 
   3   9   1       17.36       20.48      5.94 o 
   4   9   1      709.73      724.92     21.15 o 
   5   9   1      314.96      337.82     15.23 o 
   6   9   1       71.20       72.05      9.06 o 
   7   9   1        2.45        4.87      4.83 o 
   8   9   1      395.18      373.51     25.40 o 
  -3  10   1      211.23      211.74     22.37 o 
  -2  10   1      256.87      254.29     22.67 o 
  -1  10   1       37.43       39.53     10.38 o 
   0  10   1      151.53      153.42     17.10 o 
   1  10   1      326.28      342.17     21.54 o 
   2  10   1      688.19      657.40     28.39 o 
   3  10   1       40.78       34.83      8.69 o 
   4  10   1        0.52        0.77      3.76 o 
   5  10   1      697.01      680.81     22.43 o 
   6  10   1      587.90      629.28     22.16 o 
   7  10   1      163.86      177.53     14.35 o 
  -2  11   1      147.93      149.51     20.02 o 
  -1  11   1      384.09      394.81     27.50 o 
   0  11   1       84.15       91.30     15.53 o 
   1  11   1       28.91       11.59      7.73 o 
   2  11   1      195.09      202.35     19.38 o 
   3  11   1      436.06      437.29     24.77 o 
   4  11   1       89.56       92.79     13.80 o 
   5  11   1       39.49       34.47      7.52 o 
   6  11   1      180.27      184.70     14.40 o 
   0  12   1      311.04      304.41     26.08 o 
   1  12   1        6.97        1.75      7.09 o 
   2  12   1       14.01       11.07      8.33 o 
   3  12   1      138.59      138.37     17.81 o 
   4  12   1      429.56      433.49     26.16 o 
   5  12   1      195.67      211.34     20.18 o 
  -4 -12   2      185.21      193.07     18.56 o 
  -3 -12   2       10.95       14.06      8.31 o 
  -2 -12   2      200.84      228.05     20.66 o 
  -1 -12   2       37.76       52.97     12.34 o 
   0 -12   2       25.01       32.46     10.46 o 
  -5 -11   2      214.09      200.81     14.57 o 
  -4 -11   2      647.87      629.06     27.81 o 
  -3 -11   2      400.39      415.13     23.07 o 
  -2 -11   2        2.35        2.86      6.24 o 
  -1 -11   2      205.40      210.34     19.03 o 
   0 -11   2      289.29      288.37     22.09 o 
   1 -11   2      132.21      147.56     18.18 o 
   2 -11   2        2.94        0.23      7.29 o 
  -6 -10   2      618.82      627.54     22.57 o 
  -5 -10   2       20.78       17.63      5.97 o 
  -4 -10   2      340.83      347.57     16.47 o 
  -3 -10   2      139.06      154.13     14.46 o 
  -2 -10   2       59.65       64.06     10.87 o 
  -1 -10   2       36.52       34.05      9.05 o 
   0 -10   2      434.09      450.29     26.77 o 
   1 -10   2      369.04      368.87     23.31 o 
   2 -10   2      398.55      397.17     25.18 o 
   3 -10   2      117.03      103.14     16.09 o 
  -7  -9   2      235.71      236.89     19.97 o 
  -6  -9   2      409.06      399.62     17.51 o 
  -5  -9   2     1151.39     1135.94     27.24 o 
  -4  -9   2      203.72      194.97     12.23 o 
  -3  -9   2      116.11      119.52      9.86 o 
  -2  -9   2      861.86      850.02     28.04 o 
  -1  -9   2      470.98      435.87     20.98 o 
   0  -9   2      155.96      161.01     17.45 o 
   1  -9   2      462.18      455.36     23.28 o 
   2  -9   2      482.81      489.68     25.52 o 
   3  -9   2      338.22      345.86     23.38 o 
   4  -9   2       14.86       10.37      8.69 o 
  -8  -8   2      252.32      289.11     22.78 o 
  -7  -8   2        6.40       15.80      7.38 o 
  -6  -8   2      156.32      167.37     12.06 o 
  -5  -8   2      560.78      541.68     18.18 o 
  -4  -8   2      719.09      704.71     19.63 o 
  -3  -8   2      116.71      120.08      7.76 o 
  -2  -8   2      841.46      825.40     22.80 o 
  -1  -8   2     2062.39     1974.59     35.52 o 
   0  -8   2      406.19      416.61     19.79 o 
   1  -8   2      696.71      686.28     25.73 o 
   2  -8   2      209.97      203.71     19.29 o 
   3  -8   2       80.96      100.87     13.55 o 
   4  -8   2      268.37      314.57     22.38 o 
   5  -8   2        9.45        9.34      7.95 o 
  -8  -7   2      266.48      259.92     22.53 o 
  -7  -7   2      112.45      117.88     14.44 o 
  -6  -7   2      703.58      729.61     29.80 o 
  -5  -7   2        0.26        0.52      2.87 o 
  -4  -7   2     1054.29     1068.76     18.88 o 
  -3  -7   2      950.73      966.93     17.21 o 
  -2  -7   2      226.78      236.35      8.99 o 
  -1  -7   2      112.21      123.13      8.27 o 
   0  -7   2     2247.47     2342.37     43.92 o 
   1  -7   2     1058.95     1118.64     21.01 o 
   2  -7   2      465.78      474.85     21.22 o 
   3  -7   2        1.28        1.43      4.55 o 
   4  -7   2      140.39      140.00     14.90 o 
   5  -7   2      506.54      487.84     28.53 o 
   6  -7   2       38.93       32.15     10.97 o 
  -8  -6   2       22.13       13.95      8.05 o 
  -7  -6   2      468.13      471.06     23.78 o 
  -6  -6   2      913.80      899.76     29.35 o 
  -5  -6   2      495.64      532.78     16.48 o 
  -4  -6   2     1112.62     1100.24     18.07 o 
  -3  -6   2     3746.93     3784.90     51.94 o 
  -2  -6   2     1599.67     1647.79     24.76 o 
  -1  -6   2      602.57      583.88     14.41 o 
   0  -6   2        6.08        1.79      2.01 o 
   1  -6   2     1616.01     1571.75     24.28 o 
   2  -6   2     1189.89     1231.50     22.34 o 
   3  -6   2      675.68      670.29     20.37 o 
   4  -6   2       39.77       32.98      6.83 o 
   5  -6   2      602.08      585.63     30.82 o 
   6  -6   2      320.50      334.19     22.40 o 
  -8  -5   2      101.07      119.67     16.39 o 
  -7  -5   2       19.89       15.13      6.67 o 
  -6  -5   2      507.55      512.60     22.25 o 
  -5  -5   2     1614.81     1405.06    194.97 o 
  -4  -5   2      302.15      297.66      9.32 o 
  -3  -5   2       58.36       62.21      4.34 o 
  -2  -5   2     3382.29     3476.34     25.81 o 
  -1  -5   2     1068.80     1045.13     15.61 o 
   0  -5   2     1642.69     1621.55     17.16 o 
   1  -5   2        1.72        1.65      1.63 o 
   2  -5   2     1297.43     1337.47     17.30 o 
   3  -5   2     1356.24     1357.53     21.12 o 
   4  -5   2      339.53      360.41     17.66 o 
   5  -5   2       18.13       15.69      7.86 o 
   6  -5   2      334.03      351.88     37.58 o 
   7  -5   2      283.33      233.97     35.39 o 
  -9  -4   2       23.26       31.71     10.82 o 
  -8  -4   2      443.91      459.78     26.20 o 
  -7  -4   2      156.11      164.51     15.77 o 
  -6  -4   2      141.23      126.20     12.43 o 
  -5  -4   2     1792.28     1844.03     28.22 o 
  -4  -4   2     4090.00     4022.75     56.51 o 
  -3  -4   2     1348.72     1328.24     16.17 o 
  -2  -4   2       56.45       61.40      3.34 o 
  -1  -4   2     2192.90     2071.39     15.94 o 
   0  -4   2     1865.33     1773.99     16.54 o 
   1  -4   2     3342.20     3462.62     24.89 o 
   2  -4   2      227.75      256.14      6.62 o 
   3  -4   2      431.12      442.73     11.82 o 
   4  -4   2      892.19      902.04     16.28 o 
   5  -4   2      118.49      126.62     15.29 o 
   6  -4   2        0.75       -0.27      6.26 o 
   7  -4   2      159.13      138.71     20.18 o 
  -9  -3   2        1.54       -0.89      6.59 o 
  -8  -3   2      180.96      181.95     19.20 o 
  -7  -3   2      476.11      472.22     24.52 o 
  -6  -3   2      205.25      208.35     16.01 o 
  -5  -3   2      200.97      219.55      9.27 o 
  -4  -3   2      762.93      733.65     14.64 o 
  -3  -3   2     4621.46     4700.99     50.08 o 
  -2  -3   2     1744.07     1724.95     13.81 o 
  -1  -3   2       41.70       40.88      1.91 o 
   0  -3   2     1853.10     1891.21     15.41 o 
   1  -3   2     9780.56     9238.97    139.98 o 
   2  -3   2     1300.45     1267.11     16.74 o 
   3  -3   2      371.46      357.42     10.02 o 
   4  -3   2      143.47      135.03      6.88 o 
   5  -3   2      787.37      799.55     15.09 o 
   6  -3   2      578.44      592.28     29.39 o 
   7  -3   2        7.89        6.12      7.97 o 
   8  -3   2       52.09       44.53     14.06 o 
  -9  -2   2       46.63       37.76     11.69 o 
  -8  -2   2        0.52        4.20      6.14 o 
  -7  -2   2      387.46      376.83     22.09 o 
  -6  -2   2     1503.93     1527.73     39.18 o 
  -5  -2   2     2403.12     2506.85     32.97 o 
  -4  -2   2      602.18      475.71     60.75 o 
  -3  -2   2     3419.21     3423.75     34.92 o 
  -2  -2   2     4144.42     4087.29     20.24 o 
  -1  -2   2     1156.49     1168.32     12.40 o 
   0  -2   2      721.85      735.23      5.48 o 
   1  -2   2      697.56      690.86      7.34 o 
   2  -2   2     5527.10     5263.38     29.19 o 
   3  -2   2      838.29      801.03     14.38 o 
   4  -2   2      552.58      571.60     14.22 o 
   5  -2   2      314.38      302.43     11.09 o 
   6  -2   2     1636.63     1604.01     45.57 o 
   7  -2   2      282.81      273.98     23.16 o 
   8  -2   2        0.06       -0.75      8.16 o 
  -8  -1   2       33.20       24.97      9.16 o 
  -7  -1   2       94.52      102.77     14.15 o 
  -6  -1   2      377.37      390.99     21.04 o 
  -5  -1   2     1173.16     1236.67     26.16 o 
  -4  -1   2     4305.31     4486.47     39.62 o 
  -3  -1   2       88.34       81.51      4.36 o 
  -2  -1   2      682.72      662.14      7.90 o 
  -1  -1   2     8583.60     8388.71     35.01 o 
   0  -1   2       10.49       17.80      1.02 o 
   1  -1   2      915.03      912.10      9.86 o 
   2  -1   2      683.49      648.96     12.64 o 
   3  -1   2     2996.88     3037.10     42.07 o 
   4  -1   2     1466.89     1396.35     33.12 o 
   5  -1   2       88.92       93.00     11.65 o 
   6  -1   2      366.97      388.92     22.31 o 
   7  -1   2      729.01      764.24     34.99 o 
   8  -1   2      202.18      247.82     27.71 o 
  -8   0   2       84.65      107.51     25.66 o 
  -7   0   2     1075.66      983.54     53.69 o 
  -6   0   2      302.97      306.52     19.29 o 
  -5   0   2      526.09      520.79     21.97 o 
  -4   0   2     3099.10     3293.66     61.47 o 
  -3   0   2     4615.19     4718.49     38.78 o 
  -2   0   2       20.94       22.21      1.88 o 
  -1   0   2      646.96      640.20      5.94 o 
   0   0   2     1723.22     1782.17     37.13 o 
   1   0   2        8.65       10.69      1.00 o 
   2   0   2    12192.27    12445.04     44.78 o 
   3   0   2      477.37      500.46     16.36 o 
   4   0   2     1298.45     1312.21     53.48 o 
   5   0   2     2744.90     2741.43     50.76 o 
   6   0   2        8.08        4.50      5.68 o 
   7   0   2       30.31       24.75      8.88 o 
   8   0   2      318.47      295.08     35.86 o 
   9   0   2       67.96       52.47     21.53 o 
  -8   1   2        0.49        2.66     11.16 o 
  -7   1   2      631.83      610.82     44.57 o 
  -6   1   2      610.84      631.99     30.15 o 
  -5   1   2      591.21      595.15     15.72 o 
  -4   1   2      358.78      361.64      9.17 o 
  -3   1   2     3653.76     3628.30     51.18 o 
  -2   1   2     2829.56     2775.23     34.18 o 
  -1   1   2      382.04      410.95      6.49 o 
   0   1   2        3.85        4.53      0.60 o 
   1   1   2    11287.88    11230.63     44.50 o 
   2   1   2    21022.87    21077.54     88.39 o 
   3   1   2     1066.46     1055.55     11.04 o 
   4   1   2      176.17      207.33     11.60 o 
   5   1   2      875.90      914.48     28.96 o 
   6   1   2     1898.07     1863.27     44.62 o 
   7   1   2       62.76       80.92     13.31 o 
   8   1   2        8.04        5.30     10.17 o 
   9   1   2      127.45      134.65     29.48 o 
  -8   2   2      102.43       68.34     22.87 o 
  -7   2   2       15.07        6.28     10.73 o 
  -6   2   2      775.19      787.32     33.35 o 
  -5   2   2     1209.32     1218.98     37.31 o 
  -4   2   2      590.51      542.59     22.57 o 
  -3   2   2       88.11       75.89      8.99 o 
  -2   2   2      126.87      103.35      4.35 o 
  -1   2   2       71.85       55.21      4.17 o 
   0   2   2      680.38      720.23     12.64 o 
   1   2   2     1164.27     1190.97     14.14 o 
   2   2   2     8420.57     8611.53     40.92 o 
   3   2   2     8694.49     8958.57     39.48 o 
   4   2   2      212.64      220.83      9.76 o 
   5   2   2       53.73       58.12      5.88 o 
   6   2   2      735.23      715.78     27.39 o 
   7   2   2      922.46      902.92     33.48 o 
   8   2   2      193.39      180.42     28.29 o 
   9   2   2        3.03        0.97     12.26 o 
  -8   3   2       86.47       69.97     24.30 o 
  -7   3   2      105.12      105.63     24.92 o 
  -6   3   2       12.39       14.46      7.98 o 
  -5   3   2      755.90      804.61     31.90 o 
  -4   3   2     1713.08     1681.57     40.96 o 
  -3   3   2      335.43      326.30     17.11 o 
  -2   3   2      208.32      275.21     14.37 o 
  -1   3   2     2547.72     2549.34     31.16 o 
   0   3   2     9156.96     9024.59     57.91 o 
   1   3   2     2982.67     3153.14     28.14 o 
   2   3   2        2.30        1.92      1.13 o 
   3   3   2     1091.00     1109.11     14.50 o 
   4   3   2     3433.10     3412.99     35.70 o 
   5   3   2      282.24      276.11     11.00 o 
   6   3   2       93.92       93.02     11.88 o 
   7   3   2      205.51      207.50     21.07 o 
   8   3   2      744.22      645.99     45.75 o 
   9   3   2      144.53      179.72     21.17 o 
  -7   4   2      289.24      269.71     52.53 o 
  -6   4   2      349.28      296.38     24.30 o 
  -5   4   2        0.01       -2.46      6.43 o 
  -4   4   2      834.02      871.96     32.13 o 
  -3   4   2      547.85      535.40     23.29 o 
  -2   4   2       27.25       25.20      2.80 o 
  -1   4   2      342.02      325.16     15.43 o 
   0   4   2      572.88      562.91     15.38 o 
   1   4   2     7468.74     7541.37     76.53 o 
   2   4   2     5396.86     5651.46     32.36 o 
   3   4   2      379.37      418.35      8.66 o 
   4   4   2      471.97      465.52      9.80 o 
   5   4   2     1243.00     1290.01     25.30 o 
   6   4   2      678.96      730.08     21.30 o 
   7   4   2       24.30       18.25      7.07 o 
   8   4   2      160.46      163.00     17.21 o 
   9   4   2      244.92      252.37     23.91 o 
  -7   5   2        6.45        9.90     14.97 o 
  -6   5   2      399.01      390.62     28.77 o 
  -5   5   2      173.80      156.91     18.22 o 
  -4   5   2        1.57       -0.46      4.95 o 
  -3   5   2      713.05      695.54     28.34 o 
  -2   5   2     1782.15     1871.48     45.28 o 
  -1   5   2     2381.44     2411.50     44.58 o 
   0   5   2       29.23       33.76      4.48 o 
   1   5   2      436.34      430.42     11.53 o 
   2   5   2     8305.39     8386.75     40.25 o 
   3   5   2     3827.54     4022.53     36.20 o 
   4   5   2       28.32       43.23      4.15 o 
   5   5   2      823.62      826.56     14.69 o 
   6   5   2      591.00      583.79     21.04 o 
   7   5   2     1434.82     1446.57     40.93 o 
   8   5   2        3.85        1.85      6.12 o 
   9   5   2      173.38      196.04     21.23 o 
  -6   6   2       79.23       60.52     15.26 o 
  -5   6   2      302.34      321.64     26.28 o 
  -4   6   2       48.00       48.66     11.31 o 
  -3   6   2      188.76      167.33     17.04 o 
  -2   6   2      351.77      358.52     16.44 o 
  -1   6   2      252.97      239.44     16.12 o 
   0   6   2     2563.59     2561.14     41.65 o 
   1   6   2       20.74       19.86      4.81 o 
   2   6   2       76.06       70.17      4.84 o 
   3   6   2     2642.69     2716.27     31.35 o 
   4   6   2      595.68      606.12     12.68 o 
   5   6   2        1.21        2.63      2.60 o 
   6   6   2      247.69      259.03     11.97 o 
   7   6   2      341.49      344.91     20.44 o 
   8   6   2      374.86      396.97     24.23 o 
   9   6   2       34.16       57.35     13.13 o 
  -6   7   2       10.28        0.35     14.31 o 
  -5   7   2      162.73      163.59     30.85 o 
  -4   7   2      457.27      493.05     33.91 o 
  -3   7   2      968.90      935.83     36.66 o 
  -2   7   2      322.94      275.56     20.40 o 
  -1   7   2      129.84      131.39     14.17 o 
   0   7   2     1881.83     1824.34     42.68 o 
   1   7   2     3257.95     3367.34     56.11 o 
   2   7   2      317.71      345.66     11.10 o 
   3   7   2      553.82      561.28     13.57 o 
   4   7   2      583.02      563.81     38.24 o 
   5   7   2      784.12      735.41     22.92 o 
   6   7   2      372.93      326.90     13.65 o 
   7   7   2       38.70       38.88      9.06 o 
   8   7   2      224.63      244.76     21.16 o 
  -5   8   2       18.38        9.77     14.29 o 
  -4   8   2      409.30      358.22     40.15 o 
  -3   8   2      516.60      490.31     41.20 o 
  -2   8   2      486.90      502.20     27.48 o 
  -1   8   2      320.13      298.48     20.58 o 
   0   8   2       88.04       86.12     12.30 o 
   1   8   2     1759.72     1751.31     33.43 o 
   2   8   2      700.92      726.52     21.01 o 
   3   8   2      364.58      365.05     13.75 o 
   4   8   2      387.61      376.01     14.32 o 
   5   8   2      146.05      152.21     10.48 o 
   6   8   2      836.31      841.92     22.43 o 
   7   8   2      153.02      154.96     16.16 o 
   8   8   2        2.07        0.08      5.96 o 
  -4   9   2      148.75      139.81     29.98 o 
  -3   9   2        1.54       -0.99     10.18 o 
  -2   9   2       66.16       80.04     20.75 o 
  -1   9   2      681.04      638.83     44.47 o 
   0   9   2      225.61      209.33     18.11 o 
   1   9   2      286.19      259.71     19.30 o 
   2   9   2      698.73      690.83     27.43 o 
   3   9   2      583.18      624.33     25.53 o 
   4   9   2      476.50      462.76     16.79 o 
   5   9   2        1.09        1.24      3.53 o 
   6   9   2      171.32      193.96     12.96 o 
   7   9   2      528.22      526.37     22.12 o 
   8   9   2      123.84      119.91     16.55 o 
  -3  10   2      151.88      165.41     24.51 o 
  -2  10   2        1.91        1.84      8.44 o 
  -1  10   2       63.85       78.85     14.25 o 
   0  10   2      274.04      273.97     21.75 o 
   1  10   2       68.34       69.27     12.23 o 
   2  10   2       53.95       51.73     10.62 o 
   3  10   2      257.85      248.71     18.96 o 
   4  10   2      389.79      399.12     16.74 o 
   5  10   2      390.46      388.06     17.07 o 
   6  10   2        4.58        7.49      5.11 o 
   7  10   2      281.19      271.27     21.10 o 
  -2  11   2      122.46      125.25     18.88 o 
  -1  11   2        8.22        1.95      7.54 o 
   0  11   2       96.95      105.39     16.44 o 
   1  11   2      431.22      462.41     27.55 o 
   2  11   2      287.13      276.06     22.19 o 
   3  11   2       10.97       13.54      7.56 o 
   4  11   2       18.81       16.94      7.92 o 
   5  11   2      383.13      386.35     18.23 o 
   6  11   2      315.56      324.69     17.52 o 
   0  12   2        4.18        4.13      8.65 o 
   1  12   2      209.87      212.80     22.44 o 
   2  12   2      401.29      393.91     27.23 o 
   3  12   2      185.00      158.13     18.72 o 
   4  12   2       47.30       56.18     12.76 o 
   5  12   2      132.04      135.04     17.57 o 
  -3 -12   3      484.74      497.69     26.59 o 
  -2 -12   3      430.97      447.78     26.27 o 
  -1 -12   3      199.21      192.91     19.81 o 
  -5 -11   3      269.60      253.67     15.78 o 
  -4 -11   3        0.28        1.46      5.64 o 
  -3 -11   3      235.68      228.34     17.90 o 
  -2 -11   3      458.71      517.06     25.52 o 
  -1 -11   3      235.58      229.66     19.24 o 
   0 -11   3       44.02       35.66      9.88 o 
   1 -11   3       99.66       92.39     14.86 o 
  -6 -10   3       70.57       79.53     10.29 o 
  -5 -10   3      784.93      848.10     25.09 o 
  -4 -10   3      303.99      322.35     15.75 o 
  -3 -10   3      122.03      147.66     13.87 o 
  -2 -10   3       21.48       32.37      8.32 o 
  -1 -10   3      142.27      159.82     15.40 o 
   0 -10   3      739.10      698.21     28.76 o 
   1 -10   3       66.70       61.50     11.66 o 
   2 -10   3       88.64       80.27     13.94 o 
   3 -10   3      234.82      202.90     20.45 o 
  -7  -9   3      976.97      985.58     35.77 o 
  -6  -9   3       53.59       58.15      8.67 o 
  -5  -9   3       70.13       66.42      8.37 o 
  -4  -9   3     1081.69     1085.22     25.69 o 
  -3  -9   3      390.50      390.92     16.92 o 
  -2  -9   3      338.12      332.40     17.27 o 
  -1  -9   3       16.20       24.51      7.12 o 
   0  -9   3      617.56      606.44     25.00 o 
   1  -9   3      622.70      644.14     27.19 o 
   2  -9   3        1.57       -2.41      4.82 o 
   3  -9   3       85.74       78.25     13.16 o 
   4  -9   3      287.84      286.24     23.08 o 
  -7  -8   3      827.82      833.65     32.37 o 
  -6  -8   3      716.03      751.62     25.21 o 
  -5  -8   3        6.29        4.08      3.89 o 
  -4  -8   3       45.80       43.71      6.15 o 
  -3  -8   3      221.23      229.29      9.55 o 
  -2  -8   3      797.78      771.22     18.78 o 
  -1  -8   3      924.44      898.27     23.30 o 
   0  -8   3       24.26       21.20      7.36 o 
   1  -8   3     1043.96     1036.28     31.27 o 
   2  -8   3      956.84      979.04     32.06 o 
   3  -8   3      147.10      151.92     15.40 o 
   4  -8   3        5.82        2.25      6.33 o 
   5  -8   3       86.33       99.58     15.63 o 
  -8  -7   3      249.78      273.84     22.29 o 
  -7  -7   3       19.58        9.73      6.46 o 
  -6  -7   3      381.87      389.96     20.07 o 
  -5  -7   3      423.30      434.25     15.58 o 
  -4  -7   3      387.15      393.51     11.36 o 
  -3  -7   3       13.44       12.35      3.02 o 
  -2  -7   3      955.58      959.47     16.70 o 
  -1  -7   3     3086.72     3096.79     38.89 o 
   0  -7   3      248.34      259.37     11.52 o 
   1  -7   3      109.01      105.01     10.86 o 
   2  -7   3     1326.76     1342.92     34.54 o 
   3  -7   3      280.06      288.94     17.72 o 
   4  -7   3      144.03      152.73     15.25 o 
   5  -7   3        1.48        0.62      6.21 o 
   6  -7   3      171.52      169.20     18.29 o 
  -8  -6   3      631.86      683.35     31.68 o 
  -7  -6   3      277.06      289.71     20.01 o 
  -6  -6   3       10.91        6.26      4.64 o 
  -5  -6   3        4.05        3.81      3.47 o 
  -4  -6   3      716.21      708.63     14.71 o 
  -3  -6   3      570.24      602.35     11.77 o 
  -2  -6   3        1.44        2.73      1.96 o 
  -1  -6   3      866.68      907.90     15.91 o 
   0  -6   3     4600.69     4774.59     52.52 o 
   1  -6   3      883.20      881.23     14.62 o 
   2  -6   3       90.15       94.32      6.03 o 
   3  -6   3      339.58      347.64     11.26 o 
   4  -6   3      110.49      111.40     15.35 o 
   5  -6   3      838.00      874.48     31.30 o 
   6  -6   3        0.10        0.50      6.24 o 
  -8  -5   3       76.31       84.46     13.98 o 
  -7  -5   3      812.15      818.37     31.36 o 
  -6  -5   3      555.47      527.38     22.52 o 
  -5  -5   3       20.25       22.88      4.75 o 
  -4  -5   3      462.46      475.22     11.55 o 
  -3  -5   3     4355.10     4336.81     36.84 o 
  -2  -5   3     1900.15     1948.54     20.43 o 
  -1  -5   3       50.07       61.07      3.76 o 
   0  -5   3     3358.40     3609.32     47.39 o 
   1  -5   3     2473.52     2483.12     22.24 o 
   2  -5   3      918.19      934.97     14.87 o 
   3  -5   3        1.23        1.98      2.39 o 
   4  -5   3      451.68      477.52     12.41 o 
   5  -5   3     1582.62     1577.87     36.50 o 
   6  -5   3      744.22      751.56     28.42 o 
   7  -5   3       15.11       10.71     13.76 o 
  -8  -4   3        4.46        5.46      6.32 o 
  -7  -4   3       98.69      107.11     14.16 o 
  -6  -4   3      575.76      596.53     24.73 o 
  -5  -4   3      142.54       91.92     19.35 o 
  -4  -4   3      285.37      295.52     10.62 o 
  -3  -4   3      220.90      227.23      6.73 o 
  -2  -4   3     6038.60     5997.55     28.53 o 
  -1  -4   3     4327.35     4328.51     23.24 o 
   0  -4   3      343.25      332.90      7.60 o 
   1  -4   3      115.72       97.80      4.52 o 
   2  -4   3      319.51      320.00      8.20 o 
   3  -4   3      971.43      982.70     16.10 o 
   4  -4   3       10.90        6.48      2.74 o 
   5  -4   3      321.97      329.47     11.59 o 
   6  -4   3      527.95      526.66     19.50 o 
   7  -4   3       96.65       91.10     23.71 o 
  -8  -3   3      384.64      360.06     24.55 o 
  -7  -3   3      107.93      103.03     13.90 o 
  -6  -3   3       79.78       83.81     11.14 o 
  -5  -3   3      892.88      914.52     17.58 o 
  -4  -3   3     2028.04     2040.58     29.22 o 
  -3  -3   3       30.58       36.35      3.52 o 
  -2  -3   3     1500.00     1517.87     12.65 o 
  -1  -3   3    11845.62    11548.09     55.40 o 
   0  -3   3     4611.46     4515.83     55.36 o 
   1  -3   3     1270.49     1221.18     26.80 o 
   2  -3   3      494.62      448.78      8.83 o 
   3  -3   3     1834.05     1861.97     20.42 o 
   4  -3   3     2669.35     2614.11     25.70 o 
   5  -3   3      353.47      362.28     10.97 o 
   6  -3   3       80.98       85.41     10.29 o 
   7  -3   3      132.31      160.50     19.61 o 
   8  -3   3       27.30       24.63     16.22 o 
  -8  -2   3      351.50      405.75     26.66 o 
  -7  -2   3      463.91      452.22     24.52 o 
  -6  -2   3       16.83       19.61      6.97 o 
  -5  -2   3      388.48      319.01     40.02 o 
  -4  -2   3      741.23      733.75     14.37 o 
  -3  -2   3     6775.77     6986.12     39.61 o 
  -2  -2   3      650.25      681.71      9.67 o 
  -1  -2   3     1212.19     1132.91     15.63 o 
   0  -2   3     1094.69     1022.53     11.27 o 
   1  -2   3     3042.32     2639.44    164.27 o 
   2  -2   3      620.29      610.25      9.48 o 
   3  -2   3      934.24      937.37     13.11 o 
   4  -2   3     1993.88     1971.66     23.02 o 
   5  -2   3     1158.16     1111.37     21.26 o 
   6  -2   3      570.96      591.04     16.27 o 
   7  -2   3       68.87       66.38     13.40 o 
   8  -2   3       59.00       64.00     15.77 o 
  -8  -1   3      116.53      105.76     16.09 o 
  -7  -1   3       39.78       44.47     10.03 o 
  -6  -1   3     1484.53     1437.12     39.53 o 
  -5  -1   3      191.77      182.60      9.81 o 
  -4  -1   3      389.83      374.77     11.22 o 
  -3  -1   3     3449.78     3091.63    221.77 o 
  -2  -1   3     9652.28     8268.70    617.62 o 
  -1  -1   3     1985.68     2001.03     13.20 o 
   0  -1   3     2164.64     2167.47     17.09 o 
   1  -1   3     1703.67     1683.78     18.07 o 
   2  -1   3     2576.49     2532.51     26.19 o 
   3  -1   3     2892.81     2981.35     26.08 o 
   4  -1   3      208.85      188.25      9.10 o 
   5  -1   3     1810.59     1746.87     41.31 o 
   6  -1   3      961.52      936.45     36.59 o 
   7  -1   3       88.24      114.26     16.48 o 
   8  -1   3      175.75      179.46     21.63 o 
  -8   0   3        3.18        2.59      6.22 o 
  -7   0   3        8.39        3.21      5.36 o 
  -6   0   3      406.89      379.39     30.97 o 
  -5   0   3     2064.17     2131.18     43.87 o 
  -4   0   3      625.81      606.77     17.46 o 
  -3   0   3      776.68      769.41     10.78 o 
  -2   0   3     1175.29     1159.47     12.73 o 
  -1   0   3     2773.18     2723.77     17.00 o 
   0   0   3     4016.39     3958.74     16.98 o 
   1   0   3      719.77      712.07      9.42 o 
   2   0   3      150.20      132.42      3.97 o 
   3   0   3     2211.66     2220.84     37.77 o 
   4   0   3     2014.29     2012.66     27.09 o 
   5   0   3      235.18      249.73     16.55 o 
   6   0   3      947.16      934.09     32.88 o 
   7   0   3      199.16      227.07     20.11 o 
   8   0   3        3.93        4.97      7.94 o 
   9   0   3        3.09        6.65     16.00 o 
  -8   1   3       64.77       67.90     14.53 o 
  -7   1   3      553.21      495.99     51.10 o 
  -6   1   3        1.69       -1.76      4.93 o 
  -5   1   3     1346.51     1360.07     52.75 o 
  -4   1   3     1537.07     1554.41     24.62 o 
  -3   1   3     2951.90     3068.17     32.20 o 
  -2   1   3     1300.36     1343.09     16.24 o 
  -1   1   3     1887.22     1883.78     25.92 o 
   0   1   3     8177.57     7819.74     54.60 o 
   1   1   3     2229.30     2177.23     19.40 o 
   2   1   3     9163.39     9814.83     61.08 o 
   3   1   3     4832.32     4768.77     51.52 o 
   4   1   3     3588.95     3556.94     50.12 o 
   5   1   3     1240.96     1288.20     34.15 o 
   6   1   3       39.60       42.80      9.40 o 
   7   1   3      278.50      291.85     21.89 o 
   8   1   3       82.07       63.10     19.56 o 
   9   1   3       40.82       37.36     18.67 o 
  -8   2   3      168.70      159.68     31.58 o 
  -7   2   3      421.77      436.31     42.44 o 
  -6   2   3      844.91      881.98     35.95 o 
  -5   2   3      174.31      178.83     16.49 o 
  -4   2   3      811.72      829.28     28.46 o 
  -3   2   3      323.04      325.67      8.04 o 
  -2   2   3     1265.16     1170.96     14.51 o 
  -1   2   3       20.50       32.76      4.45 o 
   0   2   3     2040.62     1985.33     16.51 o 
   1   2   3     5205.37     5236.15     38.61 o 
   2   2   3     1611.16     1631.71     25.90 o 
   3   2   3     1307.47     1371.55     17.16 o 
   4   2   3    11612.33    12057.34    105.12 o 
   5   2   3     1183.83     1221.53     32.84 o 
   6   2   3      768.75      780.16     33.37 o 
   7   2   3       19.89       14.64      7.34 o 
   8   2   3       37.56       36.79     15.97 o 
   9   2   3      328.48      342.11     40.17 o 
  -7   3   3      157.05      113.67     27.34 o 
  -6   3   3      517.77      578.87     31.35 o 
  -5   3   3      828.34      833.72     33.06 o 
  -4   3   3       17.33       17.20      7.66 o 
  -3   3   3     1229.55     1215.65     33.64 o 
  -2   3   3      294.11      255.67      7.41 o 
  -1   3   3     2475.11     2392.39     39.86 o 
   0   3   3     2853.54     3140.72     35.04 o 
   1   3   3      928.48      928.65     14.41 o 
   2   3   3     3495.24     3471.93     25.49 o 
   3   3   3      840.72      821.22     22.63 o 
   4   3   3        7.67        5.82      2.01 o 
   5   3   3     1692.17     1732.91     38.44 o 
   6   3   3      750.18      800.37     29.48 o 
   7   3   3       90.25      102.95     14.30 o 
   8   3   3        0.99       -1.13      8.29 o 
   9   3   3       19.67       18.98     14.33 o 
  -7   4   3        3.61        4.12     13.90 o 
  -6   4   3      108.91      104.56     16.71 o 
  -5   4   3      372.00      362.00     24.45 o 
  -4   4   3      333.00      352.45     21.87 o 
  -3   4   3       75.17       57.97      9.78 o 
  -2   4   3      148.38      122.18     12.03 o 
  -1   4   3     1994.63     1937.52     42.32 o 
   0   4   3     5230.25     5362.42     48.17 o 
   1   4   3     1270.90     1316.48     15.16 o 
   2   4   3     1575.44     1595.14     18.68 o 
   3   4   3     4470.40     4640.62     60.36 o 
   4   4   3     1178.03     1164.52     16.39 o 
   5   4   3      213.66      217.30     15.07 o 
   6   4   3      316.93      339.00     19.55 o 
   7   4   3      332.60      346.25     33.25 o 
   8   4   3      347.50      363.39     24.66 o 
   9   4   3      201.91      185.30     20.25 o 
  -7   5   3      189.23      182.83     35.69 o 
  -6   5   3      120.26       85.67     16.71 o 
  -5   5   3      103.66      113.36     19.74 o 
  -4   5   3      652.29      609.79     29.44 o 
  -3   5   3      161.99      148.31     15.29 o 
  -2   5   3      221.13      205.27     15.92 o 
  -1   5   3      470.25      436.97     20.27 o 
   0   5   3     4301.24     4524.77     72.89 o 
   1   5   3     2479.80     2539.65     28.94 o 
   2   5   3      219.95      222.41      7.59 o 
   3   5   3      109.69      105.41      5.28 o 
   4   5   3     3296.17     3305.99     30.04 o 
   5   5   3      901.57      918.70     16.58 o 
   6   5   3       52.01       64.79      8.17 o 
   7   5   3      111.84      100.63     13.19 o 
   8   5   3      240.35      221.18     19.67 o 
   9   5   3      355.49      342.36     25.87 o 
  -6   6   3      153.08      152.83     22.39 o 
  -5   6   3       36.52       31.62     13.17 o 
  -4   6   3       33.00       26.85      9.73 o 
  -3   6   3      124.07      156.03     16.90 o 
  -2   6   3      162.04      175.30     15.90 o 
  -1   6   3      447.02      466.88     22.65 o 
   0   6   3      304.17      297.11     13.12 o 
   1   6   3     2931.85     3029.23     59.91 o 
   2   6   3     2960.10     3119.20     52.84 o 
   3   6   3       84.73       93.59      5.60 o 
   4   6   3       10.52        7.30      2.63 o 
   5   6   3     3086.14     3146.97     32.61 o 
   6   6   3      364.88      369.27     14.76 o 
   7   6   3      446.12      467.66     23.88 o 
   8   6   3        3.87        1.97      5.94 o 
   9   6   3      148.63      141.09     18.95 o 
  -5   7   3      245.09      238.16     29.22 o 
  -4   7   3       23.25       45.82     12.61 o 
  -3   7   3       13.05       15.14      7.92 o 
  -2   7   3      726.17      766.81     32.05 o 
  -1   7   3      575.82      565.58     26.40 o 
   0   7   3     1023.43     1015.60     33.37 o 
   1   7   3        4.59        7.03      5.79 o 
   2   7   3      894.66      905.61     21.28 o 
   3   7   3     1132.67     1136.17     17.90 o 
   4   7   3        2.08        5.71      2.91 o 
   5   7   3       55.12       56.22      6.70 o 
   6   7   3     1221.89     1162.01     24.33 o 
   7   7   3      251.06      269.44     19.41 o 
   8   7   3      107.44      106.74     15.05 o 
  -5   8   3       58.86       67.53     24.18 o 
  -4   8   3       14.30       29.33     17.32 o 
  -3   8   3       13.62       15.17     11.83 o 
  -2   8   3        8.04        9.26      7.22 o 
  -1   8   3      677.76      687.54     30.63 o 
   0   8   3     2141.56     2103.63     52.42 o 
   1   8   3     2035.83     2016.57     42.26 o 
   2   8   3        7.96        8.39      4.44 o 
   3   8   3      428.39      423.00     13.63 o 
   4   8   3     1360.58     1308.45     25.44 o 
   5   8   3      228.77      216.86     11.60 o 
   6   8   3      105.96      101.97      9.17 o 
   7   8   3      185.97      187.47     17.12 o 
   8   8   3      175.20      173.98     18.37 o 
  -4   9   3       97.32      108.68     27.88 o 
  -3   9   3      135.88      148.29     29.26 o 
  -2   9   3      162.09      166.55     29.17 o 
  -1   9   3        2.42        4.71      9.66 o 
   0   9   3      444.55      436.83     37.14 o 
   1   9   3     1738.57     1707.34     45.38 o 
   2   9   3       27.90       31.37      8.58 o 
   3   9   3       38.05       38.56      8.77 o 
   4   9   3      684.19      694.21     20.13 o 
   5   9   3     1221.65     1201.76     26.86 o 
   6   9   3      279.39      269.78     14.03 o 
   7   9   3        0.01        2.49      5.87 o 
   8   9   3       60.97       48.32     11.67 o 
  -3  10   3       16.23       20.89     16.67 o 
  -2  10   3      288.98      261.78     37.01 o 
  -1  10   3      401.65      330.32     60.12 o 
   0  10   3      104.20       86.16     16.54 o 
   1  10   3      126.51      136.02     16.62 o 
   2  10   3      491.43      516.22     26.21 o 
   3  10   3       70.89       66.33     11.58 o 
   4  10   3       64.66       68.50     10.00 o 
   5  10   3      101.41       93.32      9.89 o 
   6  10   3      309.22      313.89     15.87 o 
   7  10   3      218.41      238.80     19.91 o 
  -2  11   3       54.51       81.54     18.95 o 
  -1  11   3      375.76      385.63     28.24 o 
   0  11   3      204.50      209.83     21.58 o 
   1  11   3       17.88       24.39      9.62 o 
   2  11   3      115.62      115.01     16.19 o 
   3  11   3      544.53      600.38     29.60 o 
   4  11   3      441.39      472.80     26.09 o 
   5  11   3       34.36       26.08      9.16 o 
   6  11   3       62.50       48.54     11.38 o 
   0  12   3      158.84      151.01     20.94 o 
   1  12   3      247.78      252.88     24.49 o 
   2  12   3       59.97       77.40     14.58 o 
   3  12   3       36.60       32.07     10.47 o 
   4  12   3      189.35      192.02     20.48 o 
   5  12   3      234.49      223.59     21.13 o 
  -5 -11   4      121.41      112.45     11.04 o 
  -4 -11   4      256.61      263.69     17.75 o 
  -3 -11   4      379.76      360.42     20.36 o 
  -2 -11   4      117.99      136.07     14.70 o 
  -1 -11   4       56.02       52.81     10.85 o 
   0 -11   4      369.49      409.12     24.38 o 
   1 -11   4      440.07      431.53     26.17 o 
  -6 -10   4      220.61      214.18     14.81 o 
  -5 -10   4       53.44       37.73      7.13 o 
  -4 -10   4        3.44        2.49      4.07 o 
  -3 -10   4      586.31      587.28     23.27 o 
  -2 -10   4     1111.64     1106.27     32.74 o 
  -1 -10   4      343.34      360.54     20.27 o 
   0 -10   4       15.46       17.53      7.41 o 
   1 -10   4      347.11      375.03     22.86 o 
   2 -10   4      308.49      336.39     23.52 o 
   3 -10   4       26.50       27.94     10.03 o 
  -7  -9   4      102.02      109.69     14.40 o 
  -6  -9   4      305.58      294.02     17.15 o 
  -5  -9   4      580.02      572.14     19.25 o 
  -4  -9   4      233.52      241.60     12.65 o 
  -3  -9   4        4.39        2.39      3.91 o 
  -2  -9   4      437.15      431.70     19.04 o 
  -1  -9   4      393.15      443.86     20.30 o 
   0  -9   4      642.75      589.66     24.23 o 
   1  -9   4       20.70       14.45      6.78 o 
   2  -9   4      357.36      359.69     21.61 o 
   3  -9   4      374.68      367.27     22.94 o 
   4  -9   4       91.05       90.53     14.79 o 
  -7  -8   4      162.42      165.39     16.65 o 
  -6  -8   4      143.11      154.10     14.29 o 
  -5  -8   4      569.33      531.51     17.85 o 
  -4  -8   4     1560.74     1636.55     30.13 o 
  -3  -8   4     1733.57     1715.90     22.74 o 
  -2  -8   4      443.83      449.45     13.71 o 
  -1  -8   4      848.35      846.40     25.07 o 
   0  -8   4      700.42      715.31     24.61 o 
   1  -8   4      836.44      803.58     27.30 o 
   2  -8   4      136.40      118.66     12.92 o 
   3  -8   4      328.59      340.09     20.95 o 
   4  -8   4      363.47      396.62     25.79 o 
   5  -8   4       32.10       27.47     10.19 o 
  -7  -7   4      266.05      263.91     19.56 o 
  -6  -7   4      260.76      269.84     17.26 o 
  -5  -7   4      453.91      433.15     16.92 o 
  -4  -7   4       86.48       83.21      5.80 o 
  -3  -7   4     1117.69     1169.81     24.53 o 
  -2  -7   4      992.24     1012.04     16.39 o 
  -1  -7   4       93.08      113.35      7.04 o 
   0  -7   4     1719.40     1688.35     23.61 o 
   1  -7   4      763.11      733.73     18.97 o 
   2  -7   4      864.48      846.81     20.58 o 
   3  -7   4        0.15       -0.16      3.23 o 
   4  -7   4      209.86      209.53     16.87 o 
   5  -7   4       41.44       35.30      9.76 o 
   6  -7   4        7.81       12.06     14.01 o 
  -8  -6   4        0.46        2.11      6.33 o 
  -7  -6   4      297.65      289.41     20.46 o 
  -6  -6   4      417.71      432.86     20.95 o 
  -5  -6   4     1057.74     1093.79     28.99 o 
  -4  -6   4     1342.32     1309.57     18.74 o 
  -3  -6   4       35.41       38.90      3.41 o 
  -2  -6   4     2566.40     2583.75     22.60 o 
  -1  -6   4     1118.15     1129.58     17.01 o 
   0  -6   4       14.32        9.89      2.66 o 
   1  -6   4     1997.49     1998.45     52.37 o 
   2  -6   4     1306.20     1276.13     23.54 o 
   3  -6   4      737.21      732.27     18.46 o 
   4  -6   4       27.44       31.53      5.39 o 
   5  -6   4       13.82        5.31      5.78 o 
   6  -6   4       97.05      141.42     28.75 o 
  -8  -5   4      187.67      217.22     21.11 o 
  -7  -5   4        2.63       -1.27      4.84 o 
  -6  -5   4      647.41      618.88     25.13 o 
  -5  -5   4      598.88      574.13     21.43 o 
  -4  -5   4     1510.51     1550.86     23.18 o 
  -3  -5   4     1148.55     1148.68     13.64 o 
  -2  -5   4     1619.81     1565.95     25.93 o 
  -1  -5   4     2858.39     2896.42     26.04 o 
   0  -5   4     1160.43     1144.22     17.81 o 
   1  -5   4       59.28       45.53      4.04 o 
   2  -5   4      323.76      292.49     24.64 o 
   3  -5   4     1525.69     1500.27     21.93 o 
   4  -5   4      196.97      202.79      9.14 o 
   5  -5   4      122.08      149.86     13.69 o 
   6  -5   4        9.59        6.36      8.10 o 
   7  -5   4      301.40      308.68     55.81 o 
  -8  -4   4      258.65      230.16     20.99 o 
  -7  -4   4      123.22      119.83     15.02 o 
  -6  -4   4      651.07      637.61     29.61 o 
  -5  -4   4        4.28        1.75      3.42 o 
  -4  -4   4      816.89      831.63     19.33 o 
  -3  -4   4     2915.42     2948.90     22.69 o 
  -2  -4   4      566.69      573.61     14.86 o 
  -1  -4   4     1301.54     1327.56     23.51 o 
   0  -4   4     6323.79     6521.43     42.69 o 
   1  -4   4      952.16      807.12     60.65 o 
   2  -4   4      582.29      561.94     13.14 o 
   3  -4   4       25.21       24.72      3.44 o 
   4  -4   4     1351.88     1373.66     26.04 o 
   5  -4   4      406.79      414.62     11.96 o 
   6  -4   4      142.30      148.29     17.35 o 
   7  -4   4      187.16      162.73     30.20 o 
  -8  -3   4       38.26       37.45     10.62 o 
  -7  -3   4      373.14      362.53     22.37 o 
  -6  -3   4      411.02      405.50     20.82 o 
  -5  -3   4      277.68      290.24     12.95 o 
  -4  -3   4      587.49      611.97     15.52 o 
  -3  -3   4     3035.36     2984.97     24.78 o 
  -2  -3   4     3210.84     3095.37     25.70 o 
  -1  -3   4       87.16       71.39      5.49 o 
   0  -3   4       68.34       70.86      3.58 o 
   1  -3   4     3993.00     3880.73     36.33 o 
   2  -3   4      849.47      796.42     12.23 o 
   3  -3   4     1488.21     1466.03     17.75 o 
   4  -3   4      214.32      221.57      8.27 o 
   5  -3   4      642.84      671.02     14.37 o 
   6  -3   4      226.57      252.29     12.92 o 
   7  -3   4       30.13       28.50     10.78 o 
   8  -3   4        4.65        4.05     13.44 o 
  -8  -2   4      209.11      188.70     20.06 o 
  -7  -2   4       49.71       35.10      9.40 o 
  -6  -2   4       75.26       75.76     11.17 o 
  -5  -2   4      477.51      454.75     14.63 o 
  -4  -2   4      500.96      505.34     12.16 o 
  -3  -2   4       11.02       17.87      2.32 o 
  -2  -2   4     3323.03     3377.16     39.35 o 
  -1  -2   4     9511.46     9466.02     62.19 o 
   0  -2   4      175.20      158.35      4.69 o 
   1  -2   4      302.74      292.20     13.02 o 
   2  -2   4     3348.09     3424.08     27.88 o 
   3  -2   4     3833.01     3810.40     26.52 o 
   4  -2   4     1302.18     1305.13     17.67 o 
   5  -2   4       42.46       43.42      4.36 o 
   6  -2   4      269.77      279.49     16.25 o 
   7  -2   4      646.76      681.64     33.39 o 
   8  -2   4      330.24      295.30     27.03 o 
  -8  -1   4      458.88      451.31     28.41 o 
  -7  -1   4       24.02       26.28      8.65 o 
  -6  -1   4       95.65       85.69     11.67 o 
  -5  -1   4     1155.63     1210.32     28.31 o 
  -4  -1   4     3261.40     2782.42    267.26 o 
  -3  -1   4     1045.25     1062.99     14.18 o 
  -2  -1   4       17.00       16.61      2.04 o 
  -1  -1   4     4692.26     4663.13     28.44 o 
   0  -1   4     3993.34     3784.43     58.40 o 
   1  -1   4     1062.24     1020.63     23.72 o 
   2  -1   4       50.85       59.77      3.31 o 
   3  -1   4     4386.91     4798.89     88.00 o 
   4  -1   4     3371.69     3436.63     29.80 o 
   5  -1   4      138.63      141.12      7.06 o 
   6  -1   4       21.74       17.29      7.35 o 
   7  -1   4       54.97       51.45     12.11 o 
   8  -1   4      283.00      290.30     25.93 o 
  -8   0   4       58.00       79.82     15.25 o 
  -7   0   4        1.57        1.62      5.45 o 
  -6   0   4       12.43        9.31      5.95 o 
  -5   0   4       30.25       28.03      5.88 o 
  -4   0   4      775.55      793.63     17.37 o 
  -3   0   4     5205.75     5323.75     52.95 o 
  -2   0   4     3731.39     3784.00     38.42 o 
  -1   0   4       63.79       50.18      4.90 o 
   0   0   4     1133.98     1036.82     19.30 o 
   1   0   4     4329.57     4337.15     51.16 o 
   2   0   4     1659.57     1669.00     19.64 o 
   3   0   4       20.16       32.78      5.98 o 
   4   0   4      381.21      374.00     17.36 o 
   5   0   4     2395.03     2326.66     46.94 o 
   6   0   4      277.82      283.72     20.01 o 
   7   0   4      204.73      194.76     19.51 o 
   8   0   4      258.76      223.53     22.60 o 
   9   0   4      159.93      147.83     31.72 o 
  -8   1   4        0.81        0.02      7.12 o 
  -7   1   4      139.33      141.19     16.89 o 
  -6   1   4      270.47      293.03     20.51 o 
  -5   1   4     1536.57     1543.29     40.54 o 
  -4   1   4       25.06       24.84      6.72 o 
  -3   1   4      837.64      870.55     16.32 o 
  -2   1   4     5654.90     5444.64     49.12 o 
  -1   1   4     2573.63     2558.11     31.26 o 
   0   1   4      336.47      326.95      5.88 o 
   1   1   4     2762.73     2812.58     28.52 o 
   2   1   4     6891.44     6985.13     94.84 o 
   3   1   4     2210.50     2081.13     35.47 o 
   4   1   4      862.88      935.41     26.82 o 
   5   1   4      300.69      310.26     17.71 o 
   6   1   4      402.72      407.36     22.07 o 
   7   1   4       47.30       54.87     11.93 o 
   8   1   4        0.17        0.80      7.06 o 
   9   1   4       69.77       48.74     20.78 o 
  -7   2   4       27.55        3.44     11.70 o 
  -6   2   4       22.68       30.05     14.25 o 
  -5   2   4      905.26      891.06     33.57 o 
  -4   2   4     1766.49     1774.56     48.15 o 
  -3   2   4      154.10      167.65      8.97 o 
  -2   2   4      494.85      529.03     11.76 o 
  -1   2   4     3758.46     3625.17     46.51 o 
   0   2   4     2138.14     2133.96     29.14 o 
   1   2   4       50.04       55.47      5.29 o 
   2   2   4     1747.91     1738.69     38.54 o 
   3   2   4     4943.65     4987.92     45.84 o 
   4   2   4     5055.88     4959.55     60.38 o 
   5   2   4      309.58      320.96     17.78 o 
   6   2   4       50.49       39.41      8.90 o 
   7   2   4      376.04      409.03     24.63 o 
   8   2   4      416.44      416.93     40.09 o 
   9   2   4       22.37        1.17     12.68 o 
  -7   3   4      151.89      156.90     30.44 o 
  -6   3   4       28.21       32.15     15.09 o 
  -5   3   4      292.29      290.11     21.63 o 
  -4   3   4      993.65      968.82     33.47 o 
  -3   3   4     2320.18     2333.09     23.70 o 
  -2   3   4      421.03      409.75     11.04 o 
  -1   3   4      546.57      543.97     20.39 o 
   0   3   4     1191.79     1101.81     27.27 o 
   1   3   4     5544.59     5587.06     58.35 o 
   2   3   4        1.41        2.55      2.88 o 
   3   3   4      189.00      184.50      6.98 o 
   4   3   4     4586.29     4680.45     31.46 o 
   5   3   4      289.28      311.29     17.72 o 
   6   3   4       18.70        9.53      6.16 o 
   7   3   4      156.33      165.88     17.33 o 
   8   3   4      364.27      318.71     49.87 o 
   9   3   4      279.55      232.69     34.71 o 
  -7   4   4      143.10      148.80     31.76 o 
  -6   4   4       47.55       34.03     16.98 o 
  -5   4   4      148.52      155.47     18.28 o 
  -4   4   4       68.18       64.42     12.22 o 
  -3   4   4      943.81      953.10     32.49 o 
  -2   4   4     3031.95     3061.37     54.88 o 
  -1   4   4      370.15      348.44     17.74 o 
   0   4   4        0.44        5.31      2.17 o 
   1   4   4     3136.89     3046.23     48.36 o 
   2   4   4     4212.85     4280.41     49.76 o 
   3   4   4      129.62      130.59      5.62 o 
   4   4   4        7.57        7.43      2.56 o 
   5   4   4      471.95      488.66     14.81 o 
   6   4   4      363.89      369.44     20.65 o 
   7   4   4      123.53      122.56     15.44 o 
   8   4   4       59.54       34.26     15.26 o 
   9   4   4       91.98      100.67     25.99 o 
  -6   5   4      136.28      141.64     34.72 o 
  -5   5   4      249.87      252.03     23.51 o 
  -4   5   4      597.64      555.68     29.09 o 
  -3   5   4       88.95       97.57     14.16 o 
  -2   5   4      872.50      865.76     31.14 o 
  -1   5   4     2259.41     2214.04     46.93 o 
   0   5   4      736.94      793.65     23.43 o 
   1   5   4       46.60       31.65      6.95 o 
   2   5   4     3513.72     3510.08     30.79 o 
   3   5   4     2070.55     2068.08     22.10 o 
   4   5   4      332.90      348.48      9.84 o 
   5   5   4        8.51        7.25      2.72 o 
   6   5   4      371.87      411.52     16.87 o 
   7   5   4      698.86      706.00     28.53 o 
   8   5   4      136.42      155.08     17.26 o 
   9   5   4        5.85        2.51      7.21 o 
  -6   6   4        3.90        2.49     14.67 o 
  -5   6   4       48.42       56.50     14.98 o 
  -4   6   4      682.31      626.93     32.37 o 
  -3   6   4      590.81      559.97     28.48 o 
  -2   6   4       59.25       43.07     10.05 o 
  -1   6   4      908.36      929.74     32.60 o 
   0   6   4     1938.99     2023.83     48.05 o 
   1   6   4       93.62       97.85      5.73 o 
   2   6   4      168.89      164.07     14.08 o 
   3   6   4     1187.73     1180.30     18.10 o 
   4   6   4     1322.02     1299.97     19.96 o 
   5   6   4      932.49      936.93     17.60 o 
   6   6   4       50.92       46.73      5.79 o 
   7   6   4      340.49      353.80     21.23 o 
   8   6   4      488.47      526.30     28.14 o 
   9   6   4      190.63      198.57     25.79 o 
  -5   7   4        8.71        8.03      9.91 o 
  -4   7   4       94.54      103.31     17.22 o 
  -3   7   4      521.27      543.43     38.17 o 
  -2   7   4      302.56      284.03     22.07 o 
  -1   7   4        2.98       -0.34      5.05 o 
   0   7   4      302.20      314.89     14.32 o 
   1   7   4      494.49      521.40     19.75 o 
   2   7   4      608.43      642.50     26.01 o 
   3   7   4      124.13      121.69      7.05 o 
   4   7   4      345.93      364.87     11.51 o 
   5   7   4     1288.05     1282.02     24.02 o 
   6   7   4      174.68      190.55     10.60 o 
   7   7   4       14.93        3.80      5.36 o 
   8   7   4      161.53      163.59     17.35 o 
  -4   8   4       29.14       11.03     15.20 o 
  -3   8   4      194.60      215.29     22.90 o 
  -2   8   4      757.86      782.45     36.09 o 
  -1   8   4      472.74      422.39     25.69 o 
   0   8   4        0.08       -0.57      5.18 o 
   1   8   4       98.02      108.41     14.27 o 
   2   8   4     1165.19     1175.57     31.49 o 
   3   8   4     1390.62     1466.93     26.74 o 
   4   8   4        6.62        4.68      3.24 o 
   5   8   4       74.94       70.27      7.73 o 
   6   8   4      738.70      726.89     20.36 o 
   7   8   4      142.79      149.39     15.33 o 
   8   8   4       27.33       24.43      8.72 o 
  -4   9   4       45.68       36.90     19.66 o 
  -3   9   4        8.45        6.40     12.85 o 
  -2   9   4      167.18      137.67     27.10 o 
  -1   9   4      390.07      376.06     38.50 o 
   0   9   4      201.16      216.37     30.29 o 
   1   9   4       77.83       84.53     20.07 o 
   2   9   4      525.07      523.02     25.16 o 
   3   9   4     1335.01     1363.73     39.05 o 
   4   9   4      654.55      614.71     19.07 o 
   5   9   4        0.43        1.09      3.52 o 
   6   9   4      112.39       96.97      9.44 o 
   7   9   4      280.54      262.83     19.49 o 
   8   9   4      221.68      223.31     20.80 o 
  -3  10   4      116.00       89.51     26.68 o 
  -2  10   4       29.02       26.45     16.70 o 
  -1  10   4       93.36       67.85     22.13 o 
   0  10   4      282.38      263.41     34.16 o 
   1  10   4      423.29      436.18     36.32 o 
   2  10   4       41.99       48.13     10.84 o 
   3  10   4      436.25      403.61     23.35 o 
   4  10   4      428.15      433.44     23.86 o 
   5  10   4      379.86      392.32     22.56 o 
   6  10   4       28.34       27.10      8.75 o 
   7  10   4       47.00       36.84     22.15 o 
  -1  11   4       60.43       61.78     17.13 o 
   0  11   4       41.29       21.26     11.64 o 
   1  11   4      167.31      168.22     19.55 o 
   2  11   4      353.07      400.56     26.24 o 
   3  11   4       15.29       14.60      8.52 o 
   4  11   4      135.84      120.84     16.03 o 
   5  11   4      232.68      207.45     19.49 o 
   6  11   4      108.43      110.79     15.52 o 
   1  12   4        3.97       -1.45      8.25 o 
   2  12   4      189.77      196.57     22.00 o 
   3  12   4      396.50      397.94     27.38 o 
   4  12   4      117.70      117.20     16.81 o 
  -4 -11   5       34.06       31.06      7.83 o 
  -3 -11   5       13.14       19.10      7.08 o 
  -2 -11   5      516.96      528.65     24.07 o 
  -1 -11   5      604.05      619.30     27.50 o 
   0 -11   5      251.40      269.25     20.67 o 
   1 -11   5       15.71       16.81      8.57 o 
  -5 -10   5      277.54      285.74     14.79 o 
  -4 -10   5      391.74      382.96     16.60 o 
  -3 -10   5      218.36      223.01     14.22 o 
  -2 -10   5        4.06        5.36      5.42 o 
  -1 -10   5      519.50      502.42     23.03 o 
   0 -10   5      601.48      622.62     26.92 o 
   1 -10   5      115.91      112.63     14.57 o 
   2 -10   5        0.15       -1.19      6.21 o 
  -6  -9   5       98.89      115.13     12.81 o 
  -5  -9   5       51.99       48.87      7.12 o 
  -4  -9   5      254.50      253.67     12.24 o 
  -3  -9   5      960.48      987.93     25.93 o 
  -2  -9   5      651.47      632.50     28.46 o 
  -1  -9   5       12.01        8.04      5.02 o 
   0  -9   5      278.69      265.33     17.04 o 
   1  -9   5      771.90      789.64     29.37 o 
   2  -9   5      299.15      308.46     20.58 o 
   3  -9   5        6.43        5.23      6.71 o 
   4  -9   5       61.59       55.84     12.59 o 
  -7  -8   5       58.02       54.09     10.96 o 
  -6  -8   5      760.73      793.55     28.00 o 
  -5  -8   5      804.45      778.37     22.80 o 
  -4  -8   5       58.27       61.66      6.46 o 
  -3  -8   5      664.48      677.87     14.38 o 
  -2  -8   5     1618.60     1662.24     23.73 o 
  -1  -8   5      684.71      703.36     20.45 o 
   0  -8   5       24.18       23.87      5.80 o 
   1  -8   5       34.90       37.74      6.37 o 
   2  -8   5      518.44      516.30     18.02 o 
   3  -8   5      316.23      316.04     17.44 o 
   4  -8   5        4.95        3.47      6.67 o 
   5  -8   5       45.15       45.79     11.81 o 
  -7  -7   5        5.64        3.08      5.95 o 
  -6  -7   5       66.84       76.46     10.58 o 
  -5  -7   5     1536.60     1541.59     33.24 o 
  -4  -7   5      928.03      923.68     15.23 o 
  -3  -7   5        5.34        6.52      2.14 o 
  -2  -7   5      196.53      190.50      6.89 o 
  -1  -7   5     2409.23     2361.59     25.04 o 
   0  -7   5     1557.40     1535.81     22.41 o 
   1  -7   5      397.77      360.60     13.70 o 
   2  -7   5      246.59      234.77     12.07 o 
   3  -7   5      337.50      338.78     14.18 o 
   4  -7   5      578.24      564.88     25.16 o 
   5  -7   5        8.86        7.10      6.80 o 
  -7  -6   5      376.58      354.21     22.44 o 
  -6  -6   5      191.56      175.00     14.90 o 
  -5  -6   5      150.20      148.12     11.84 o 
  -4  -6   5     1818.97     1839.11     22.58 o 
  -3  -6   5      899.82      908.72     20.95 o 
  -2  -6   5       57.71       47.25      6.32 o 
  -1  -6   5      160.82      160.71      6.20 o 
   0  -6   5     1540.92     1457.75     20.15 o 
   1  -6   5      924.23      928.31     18.85 o 
   2  -6   5      189.92      184.16     10.06 o 
   3  -6   5      355.27      344.42     13.46 o 
   4  -6   5      288.22      284.25     12.67 o 
   5  -6   5      363.38      386.62     20.88 o 
   6  -6   5        1.08       -0.97     11.48 o 
  -8  -5   5       75.31       56.94     12.54 o 
  -7  -5   5      550.45      607.85     28.22 o 
  -6  -5   5      905.62      917.26     30.80 o 
  -5  -5   5      528.83      516.64     20.66 o 
  -4  -5   5       74.18       83.36      6.15 o 
  -3  -5   5      519.71      509.48      8.59 o 
  -2  -5   5     3502.84     3466.15     40.62 o 
  -1  -5   5      825.41      836.92     12.44 o 
   0  -5   5       13.49       10.58      2.47 o 
   1  -5   5     1348.37     1335.66     28.20 o 
   2  -5   5     1754.34     1764.25     22.51 o 
   3  -5   5      406.23      432.67     14.05 o 
   4  -5   5       25.97       24.95      5.00 o 
   5  -5   5       63.45       64.90      9.69 o 
   6  -5   5      140.27      184.72     30.45 o 
   7  -5   5      206.28      189.32     33.13 o 
  -8  -4   5       25.11       18.35      8.51 o 
  -7  -4   5       74.25       62.07     11.58 o 
  -6  -4   5      741.29      731.78     30.40 o 
  -5  -4   5     2784.05     2747.57     47.38 o 
  -4  -4   5      885.13      943.69     30.55 o 
  -3  -4   5      174.56      190.18      6.67 o 
  -2  -4   5     1984.68     1937.38     28.55 o 
  -1  -4   5     2639.66     2583.53     25.46 o 
   0  -4   5      579.63      609.16     10.96 o 
   1  -4   5      414.36      439.21      9.42 o 
   2  -4   5     1810.55     1765.84     48.86 o 
   3  -4   5     1287.25     1293.74     23.46 o 
   4  -4   5      301.60      322.90     10.83 o 
   5  -4   5       94.60       96.86      7.54 o 
   6  -4   5      223.39      224.54     30.14 o 
   7  -4   5      481.97      468.91     45.44 o 
  -8  -3   5      270.04      261.82     22.77 o 
  -7  -3   5       24.75       26.67      8.64 o 
  -6  -3   5       20.17       13.43      6.00 o 
  -5  -3   5      448.43      441.45     19.49 o 
  -4  -3   5     1937.81     1972.22     24.82 o 
  -3  -3   5      447.69      442.41     11.43 o 
  -2  -3   5       72.79       70.23      3.87 o 
  -1  -3   5      961.74      921.23     10.45 o 
   0  -3   5     3829.14     3775.68     29.13 o 
   1  -3   5     3427.76     3065.23    218.76 o 
   2  -3   5      126.89      134.00      7.60 o 
   3  -3   5       54.57       47.16      4.24 o 
   4  -3   5      296.09      277.08      9.48 o 
   5  -3   5      277.36      289.13     10.15 o 
   6  -3   5        5.91        7.15      5.01 o 
   7  -3   5      250.45      269.81     34.65 o 
   8  -3   5      400.92      386.19     44.55 o 
  -8  -2   5       87.47      106.55     16.82 o 
  -7  -2   5      735.73      745.50     31.66 o 
  -6  -2   5     1259.62     1214.50     36.78 o 
  -5  -2   5      284.78      279.61     16.56 o 
  -4  -2   5     1042.73     1068.73     16.60 o 
  -3  -2   5     1624.84     1687.26     28.99 o 
  -2  -2   5      141.96      107.49      5.15 o 
  -1  -2   5      161.52      170.56      5.57 o 
   0  -2   5     2609.74     2607.02     27.40 o 
   1  -2   5     8593.38     8599.09     47.34 o 
   2  -2   5     2252.07     2214.97     20.10 o 
   3  -2   5       13.73       16.70      2.80 o 
   4  -2   5      723.14      736.98     13.92 o 
   5  -2   5      945.81      959.15     16.37 o 
   6  -2   5      555.50      564.20     18.44 o 
   7  -2   5        6.49        4.22      7.88 o 
   8  -2   5       53.92       52.28     20.69 o 
  -8  -1   5        5.48        3.95      7.35 o 
  -7  -1   5      192.17      184.07     18.60 o 
  -6  -1   5     1074.38     1119.35     35.78 o 
  -5  -1   5      533.10      493.15     21.44 o 
  -4  -1   5       51.86       53.55      4.73 o 
  -3  -1   5      483.46      478.87     10.10 o 
  -2  -1   5      666.61      545.70     42.59 o 
  -1  -1   5     5873.09     5906.83     32.99 o 
   0  -1   5      170.62      170.81     15.56 o 
   1  -1   5     1218.07     1227.66     16.96 o 
   2  -1   5     2253.27     2129.99     26.44 o 
   3  -1   5      371.23      343.37      8.79 o 
   4  -1   5        5.62        2.85      2.25 o 
   5  -1   5      850.08      874.60     14.94 o 
   6  -1   5      632.95      629.71     29.07 o 
   7  -1   5     1001.93     1001.19     40.06 o 
   8  -1   5      244.12      215.36     23.42 o 
  -8   0   5      199.14      191.72     20.84 o 
  -7   0   5       92.38       82.41     13.32 o 
  -6   0   5      173.10      195.78     19.48 o 
  -5   0   5      622.21      626.89     25.04 o 
  -4   0   5     1086.42     1080.65     17.10 o 
  -3   0   5       64.51       79.66      5.19 o 
  -2   0   5     1500.67     1499.62     18.83 o 
  -1   0   5     6173.21     5097.26    448.78 o 
   0   0   5    11927.19    11882.91     51.21 o 
   1   0   5       88.42       97.29      5.18 o 
   2   0   5     2382.20     2533.95     24.76 o 
   3   0   5     2332.44     2192.56     37.75 o 
   4   0   5      572.81      553.08     21.99 o 
   5   0   5      152.13      147.97     14.19 o 
   6   0   5      661.71      618.93     27.65 o 
   7   0   5      605.93      612.85     30.65 o 
   8   0   5      554.13      539.86     32.18 o 
  -7   1   5      175.63      162.06     18.47 o 
  -6   1   5       46.17       43.66     11.09 o 
  -5   1   5       18.89       23.36      5.96 o 
  -4   1   5      532.45      576.03     14.11 o 
  -3   1   5     1951.23     1949.64     21.39 o 
  -2   1   5       16.06       15.67      2.63 o 
  -1   1   5      276.94      282.11      7.23 o 
   0   1   5     4244.42     4232.23     25.90 o 
   1   1   5     2553.73     2384.48     29.75 o 
   2   1   5       38.81       22.70      4.08 o 
   3   1   5     3320.63     3476.33     31.55 o 
   4   1   5       74.83       90.34     10.32 o 
   5   1   5     1597.25     1591.12     40.27 o 
   6   1   5      959.01      925.53     33.92 o 
   7   1   5        1.22        3.24      6.32 o 
   8   1   5      248.02      259.64     24.13 o 
   9   1   5      110.76       88.07     26.48 o 
  -7   2   5       88.56      105.56     16.27 o 
  -6   2   5      307.03      281.65     23.07 o 
  -5   2   5      211.87      216.28     13.81 o 
  -4   2   5       56.00       58.10      5.05 o 
  -3   2   5     2807.21     2862.78     27.54 o 
  -2   2   5     4353.52     4351.58     32.06 o 
  -1   2   5     1379.22     1429.36     21.30 o 
   0   2   5     1465.73     1575.39     17.14 o 
   1   2   5     5419.29     5528.06     61.60 o 
   2   2   5     3293.50     3111.85     44.07 o 
   3   2   5      947.23      911.59     25.32 o 
   4   2   5       51.24       41.65      7.83 o 
   5   2   5      614.81      593.95     24.56 o 
   6   2   5     3300.49     3336.16     62.48 o 
   7   2   5      265.69      275.96     21.96 o 
   8   2   5        6.81        7.32      8.11 o 
   9   2   5      185.83      144.17     29.95 o 
  -7   3   5       37.93       31.46     10.45 o 
  -6   3   5      197.27      237.72     32.89 o 
  -5   3   5      623.24      600.89     29.59 o 
  -4   3   5      402.48      402.11     22.66 o 
  -3   3   5      340.50      342.86     10.99 o 
  -2   3   5      744.72      753.67     13.65 o 
  -1   3   5     2473.21     2430.75     26.49 o 
   0   3   5       76.91       51.71      7.82 o 
   1   3   5     2784.72     2966.68     56.54 o 
   2   3   5     2991.16     3036.07     45.90 o 
   3   3   5      249.38      223.48     15.12 o 
   4   3   5     1678.28     1765.96     39.25 o 
   5   3   5      102.41       91.46     12.02 o 
   6   3   5     1330.49     1290.65     39.21 o 
   7   3   5      613.08      611.78     29.58 o 
   8   3   5      151.19      134.78     26.74 o 
   9   3   5       24.02       12.00     14.74 o 
  -6   4   5       22.10       15.56     13.21 o 
  -5   4   5      390.24      384.41     26.34 o 
  -4   4   5     1322.79     1303.96     42.31 o 
  -3   4   5     1150.54     1204.69     19.68 o 
  -2   4   5       86.11       89.42      6.86 o 
  -1   4   5     1741.04     1757.83     41.12 o 
   0   4   5     1482.95     1348.62     34.36 o 
   1   4   5     1913.93     1814.03     38.50 o 
   2   4   5       27.14       38.68      4.12 o 
   3   4   5     1235.42     1186.82     31.37 o 
   4   4   5      823.59      812.97     15.68 o 
   5   4   5     1452.47     1500.30     39.77 o 
   6   4   5        1.12        1.09      5.41 o 
   7   4   5      775.92      814.66     34.06 o 
   8   4   5      244.58      214.67     31.38 o 
   9   4   5        0.29        0.15     11.45 o 
  -6   5   5       75.98       76.07     33.20 o 
  -5   5   5        6.28       10.28      8.86 o 
  -4   5   5      176.89      190.70     19.76 o 
  -3   5   5      583.79      571.78     29.21 o 
  -2   5   5      744.05      758.01     31.02 o 
  -1   5   5      585.99      605.05     26.35 o 
   0   5   5     2702.57     2674.32     51.74 o 
   1   5   5     1622.81     1645.68     39.53 o 
   2   5   5     1757.49     1831.84     21.92 o 
   3   5   5      251.63      256.21      9.98 o 
   4   5   5      302.06      313.82      9.44 o 
   5   5   5      333.26      327.42      9.83 o 
   6   5   5      626.08      659.63     21.60 o 
   7   5   5       28.24       29.99      8.76 o 
   8   5   5      324.37      350.50     24.17 o 
   9   5   5      130.29      137.53     18.63 o 
  -6   6   5      297.47      274.29     60.95 o 
  -5   6   5      312.17      284.27     26.91 o 
  -4   6   5      101.21       81.15     15.71 o 
  -3   6   5      377.42      362.67     24.98 o 
  -2   6   5      762.24      733.72     32.03 o 
  -1   6   5      697.42      694.64     30.06 o 
   0   6   5        2.96        6.06      2.39 o 
   1   6   5      815.72      798.84     29.61 o 
   2   6   5     1911.74     1931.34     45.15 o 
   3   6   5      866.28      878.03     17.46 o 
   4   6   5      640.26      621.32     13.79 o 
   5   6   5      390.48      399.88     11.67 o 
   6   6   5     1073.98     1118.99     27.77 o 
   7   6   5      586.72      590.57     27.45 o 
   8   6   5       33.38       26.69      9.21 o 
   9   6   5       57.90       51.33     12.90 o 
  -5   7   5      216.30      213.07     25.95 o 
  -4   7   5      222.40      205.43     23.46 o 
  -3   7   5       34.20       40.51     11.82 o 
  -2   7   5      778.69      742.71     35.81 o 
  -1   7   5      729.82      675.35     30.99 o 
   0   7   5      568.01      613.35     28.33 o 
   1   7   5        6.04        3.85      5.86 o 
   2   7   5       92.46      100.70     13.97 o 
   3   7   5      827.87      831.92     16.81 o 
   4   7   5       94.19      104.35      6.91 o 
   5   7   5      264.68      270.39     10.57 o 
   6   7   5      499.08      505.86     22.57 o 
   7   7   5      981.32      990.46     33.50 o 
   8   7   5      214.59      196.11     18.72 o 
  -4   8   5      271.91      259.25     38.16 o 
  -3   8   5      360.97      327.31     27.46 o 
  -2   8   5       32.19       43.05     12.08 o 
  -1   8   5      143.23      145.50     18.14 o 
   0   8   5      428.08      421.55     25.61 o 
   1   8   5      274.80      318.87     22.55 o 
   2   8   5      402.07      470.96     28.33 o 
   3   8   5       82.22       73.16      9.17 o 
   4   8   5      975.94      968.12     21.11 o 
   5   8   5      247.74      261.10     12.13 o 
   6   8   5       68.37       69.79      8.92 o 
   7   8   5      380.86      375.07     21.69 o 
   8   8   5      230.43      244.94     20.65 o 
  -3   9   5      306.01      313.88     41.01 o 
  -2   9   5      213.83      216.72     33.79 o 
  -1   9   5       26.03       50.44     18.67 o 
   0   9   5      154.36      131.57     25.74 o 
   1   9   5      489.76      465.91     39.60 o 
   2   9   5      474.49      488.53     29.48 o 
   3   9   5      570.23      561.00     25.76 o 
   4   9   5       91.34       84.50     12.12 o 
   5   9   5      629.97      650.05     26.74 o 
   6   9   5      523.09      529.10     30.26 o 
   7   9   5       59.51       51.53     13.85 o 
  -2  10   5       95.44       98.45     27.24 o 
  -1  10   5       27.84       18.19     15.04 o 
   0  10   5       26.45       35.64     16.53 o 
   1  10   5       19.94        8.87     11.37 o 
   2  10   5      263.69      278.86     21.94 o 
   3  10   5      715.68      737.42     31.45 o 
   4  10   5       33.44       50.35     10.71 o 
   5  10   5      176.02      188.51     17.45 o 
   6  10   5      452.59      461.33     42.34 o 
   7  10   5      333.45      303.88     38.56 o 
  -1  11   5       58.80       26.24     18.47 o 
   0  11   5      189.44      218.46     27.06 o 
   1  11   5       92.42       99.03     16.63 o 
   2  11   5        1.57        0.23      6.87 o 
   3  11   5      210.39      228.68     21.44 o 
   4  11   5      265.98      283.18     22.43 o 
   5  11   5       18.58       10.78      8.12 o 
   6  11   5        0.02       -2.14     11.70 o 
   1  12   5      242.08      268.12     26.00 o 
   2  12   5       79.27       97.89     16.87 o 
   3  12   5        0.01        0.86      7.86 o 
   4  12   5      132.99      116.19     17.27 o 
  -3 -11   6      493.34      532.19     20.19 o 
  -2 -11   6      409.50      419.53     20.69 o 
  -1 -11   6        6.58        5.20      6.86 o 
   0 -11   6       66.50       62.43     12.11 o 
  -5 -10   6      240.17      246.55     22.32 o 
  -4 -10   6        8.17        9.51      8.26 o 
  -3 -10   6      363.51      378.21     17.29 o 
  -2 -10   6      532.27      557.73     26.76 o 
  -1 -10   6      427.92      435.98     21.11 o 
   0 -10   6        2.11        0.51      5.73 o 
   1 -10   6      221.92      231.54     19.00 o 
   2 -10   6      242.98      247.80     20.88 o 
  -6  -9   6        5.61        7.92      6.05 o 
  -5  -9   6      506.27      542.17     26.12 o 
  -4  -9   6      378.63      364.05     26.66 o 
  -3  -9   6       87.75      101.48     17.12 o 
  -2  -9   6      205.10      212.33     12.48 o 
  -1  -9   6      502.54      466.25     19.54 o 
   0  -9   6      296.88      314.90     16.58 o 
   1  -9   6        0.34        0.46      4.23 o 
   2  -9   6       27.28       34.75      8.09 o 
   3  -9   6      227.34      208.93     18.87 o 
  -6  -8   6       91.00       96.92     11.66 o 
  -5  -8   6       94.36       98.23      9.58 o 
  -4  -8   6     1118.64     1088.08     36.69 o 
  -3  -8   6      806.19      768.59     29.94 o 
  -2  -8   6      305.43      329.47      9.43 o 
  -1  -8   6      323.90      326.04     13.06 o 
   0  -8   6      360.66      379.01     14.79 o 
   1  -8   6      462.22      489.96     17.55 o 
   2  -8   6       91.17       93.34      9.54 o 
   3  -8   6       26.70       25.93      6.36 o 
   4  -8   6      606.04      613.00     28.79 o 
  -7  -7   6      138.38      137.83     15.55 o 
  -6  -7   6      784.90      753.89     27.17 o 
  -5  -7   6       92.36       90.94      9.67 o 
  -4  -7   6      148.71      142.78      6.36 o 
  -3  -7   6     2807.38     2618.67     46.70 o 
  -2  -7   6      617.96      590.60     21.57 o 
  -1  -7   6      471.64      467.83     11.14 o 
   0  -7   6      216.91      214.98     10.90 o 
   1  -7   6      223.18      216.24     11.45 o 
   2  -7   6      993.42      957.65     23.54 o 
   3  -7   6      443.06      447.64     16.73 o 
   4  -7   6        0.15        4.12      5.55 o 
   5  -7   6      335.90      354.93     22.33 o 
  -7  -6   6        4.11        4.33      6.22 o 
  -6  -6   6      383.25      365.83     19.78 o 
  -5  -6   6      976.63      981.16     27.12 o 
  -4  -6   6       47.18       53.29      4.76 o 
  -3  -6   6      663.35      624.07     19.96 o 
  -2  -6   6     1181.78     1158.86     25.93 o 
  -1  -6   6      446.26      439.45      9.52 o 
   0  -6   6     1075.88     1106.54     17.61 o 
   1  -6   6       83.44       83.10      6.95 o 
   2  -6   6      971.06      969.34     22.15 o 
   3  -6   6     1497.55     1470.28     27.72 o 
   4  -6   6      539.51      561.97     18.04 o 
   5  -6   6       10.81        8.12      6.60 o 
   6  -6   6      217.29      212.29     33.30 o 
  -7  -5   6      600.06      568.70     27.95 o 
  -6  -5   6       37.28       31.75      7.92 o 
  -5  -5   6      581.32      553.54     23.84 o 
  -4  -5   6     2046.30     2061.53     25.94 o 
  -3  -5   6      157.46      160.09      6.21 o 
  -2  -5   6       13.18       19.80      4.67 o 
  -1  -5   6      416.88      416.25      8.33 o 
   0  -5   6     1313.30     1348.93     18.18 o 
   1  -5   6      949.76      952.79     16.99 o 
   2  -5   6       16.53       14.44      3.90 o 
   3  -5   6      897.62      871.55     20.41 o 
   4  -5   6      705.98      714.85     19.06 o 
   5  -5   6      492.14      516.70     18.65 o 
   6  -5   6       46.41       13.63     12.54 o 
  -7  -4   6      805.93      817.24     33.50 o 
  -6  -4   6      344.35      360.23     26.00 o 
  -5  -4   6      401.85      387.18     18.88 o 
  -4  -4   6     1281.05     1287.32     25.22 o 
  -3  -4   6     1813.36     1845.30     24.59 o 
  -2  -4   6     1033.21     1025.88     12.71 o 
  -1  -4   6     1029.24     1062.46     12.27 o 
   0  -4   6     1582.58     1539.75     18.24 o 
   1  -4   6     2041.15     2014.10     20.89 o 
   2  -4   6     2084.59     2109.91     22.46 o 
   3  -4   6       14.84       14.99      3.48 o 
   4  -4   6      664.81      694.05     17.78 o 
   5  -4   6      509.31      540.65     16.13 o 
   6  -4   6      173.66      184.30     28.71 o 
   7  -4   6       16.63       16.17     14.45 o 
  -8  -3   6       27.21       18.57      8.79 o 
  -7  -3   6      301.80      313.06     22.44 o 
  -6  -3   6      681.27      600.60     25.68 o 
  -5  -3   6      448.27      447.39     24.46 o 
  -4  -3   6        1.65        3.24      2.60 o 
  -3  -3   6     1007.06     1009.28     16.43 o 
  -2  -3   6     2953.88     2950.80     26.35 o 
  -1  -3   6     1611.24     1635.03     16.84 o 
   0  -3   6      765.13      785.74     12.80 o 
   1  -3   6     1975.67     2013.27     29.83 o 
   2  -3   6     1913.16     1830.45     65.12 o 
   3  -3   6     1234.44     1248.88     17.86 o 
   4  -3   6       36.14       34.24      4.55 o 
   5  -3   6      174.79      193.53      8.99 o 
   6  -3   6      535.68      549.48     22.07 o 
   7  -3   6       79.81       89.29     23.19 o 
  -8  -2   6      365.24      358.94     30.28 o 
  -7  -2   6        1.82        2.41      5.97 o 
  -6  -2   6      631.03      640.12     27.57 o 
  -5  -2   6      795.68      791.85     27.62 o 
  -4  -2   6      596.62      509.83     56.01 o 
  -3  -2   6      126.05      122.80      7.32 o 
  -2  -2   6      484.37      496.53     11.38 o 
  -1  -2   6     2618.16     2532.66     25.78 o 
   0  -2   6     1184.48     1158.00     18.45 o 
   1  -2   6     1669.15     1590.91     45.37 o 
   2  -2   6     1997.52     2042.19     20.39 o 
   3  -2   6     1540.53     1494.97     20.53 o 
   4  -2   6      670.70      653.97     13.71 o 
   5  -2   6      238.65      239.39      8.86 o 
   6  -2   6       25.68       32.10      6.57 o 
   7  -2   6      185.68      192.66     30.06 o 
   8  -2   6       29.63       30.98     18.47 o 
  -7  -1   6      582.51      571.92     29.11 o 
  -6  -1   6      285.84      265.57     22.36 o 
  -5  -1   6      228.92      244.08     16.65 o 
  -4  -1   6     1153.84     1169.79     18.20 o 
  -3  -1   6     1372.46     1389.61     17.95 o 
  -2  -1   6      713.75      658.26     44.41 o 
  -1  -1   6       13.40        6.13      1.80 o 
   0  -1   6     4345.51     3583.56    394.52 o 
   1  -1   6     2050.58     1627.76    224.21 o 
   2  -1   6      620.81      677.35     14.04 o 
   3  -1   6      241.99      237.22      8.09 o 
   4  -1   6     1481.02     1428.40     25.08 o 
   5  -1   6     1325.93     1312.63     38.17 o 
   6  -1   6      172.51      160.65     17.17 o 
   7  -1   6      290.45      283.04     23.95 o 
   8  -1   6      330.51      346.02     39.64 o 
  -7   0   6      720.70      668.67     31.64 o 
  -6   0   6      941.40      931.17     33.93 o 
  -5   0   6        0.51        3.16      4.79 o 
  -4   0   6      288.12      286.94     10.03 o 
  -3   0   6     1416.32     1256.70     97.96 o 
  -2   0   6     1760.29     1476.03    116.83 o 
  -1   0   6     1123.01     1001.02     80.62 o 
   0   0   6        7.96       10.22      2.25 o 
   1   0   6     6634.17     6626.89     49.33 o 
   2   0   6     1612.18     1557.20     24.09 o 
   3   0   6      139.61      148.68      7.87 o 
   4   0   6      117.90      126.82     12.45 o 
   5   0   6     1240.35     1263.39     36.87 o 
   6   0   6      360.37      354.29     22.45 o 
   7   0   6       46.78       26.59     10.37 o 
   8   0   6       28.35       16.60     10.16 o 
  -7   1   6        3.30        2.44      6.88 o 
  -6   1   6      396.89      381.71     23.00 o 
  -5   1   6      148.47      146.13     15.88 o 
  -4   1   6        2.48        1.82      2.60 o 
  -3   1   6      233.83      238.73      8.41 o 
  -2   1   6     3250.31     3160.94     34.31 o 
  -1   1   6     4284.72     4347.49     37.12 o 
   0   1   6      911.63      919.54     14.62 o 
   1   1   6       12.38       12.14      2.89 o 
   2   1   6     1055.30      977.44     34.97 o 
   3   1   6     2269.56     2225.76     29.40 o 
   4   1   6      132.52      126.61     12.34 o 
   5   1   6       43.25       36.19      8.72 o 
   6   1   6      896.69      902.14     34.13 o 
   7   1   6     1202.69     1171.25     42.10 o 
   8   1   6      185.63      136.35     27.69 o 
  -7   2   6      258.49      240.09     21.71 o 
  -6   2   6       12.62       15.20      7.08 o 
  -5   2   6      341.60      367.70     20.83 o 
  -4   2   6      181.41      191.97      8.73 o 
  -3   2   6      452.46      439.28     11.85 o 
  -2   2   6        6.78        6.80      2.41 o 
  -1   2   6     2702.08     2713.40     26.75 o 
   0   2   6     5562.59     5634.20     58.61 o 
   1   2   6      118.90      107.27      5.27 o 
   2   2   6        5.35        6.06      3.60 o 
   3   2   6     1578.32     1527.92     34.55 o 
   4   2   6     1481.35     1463.13     36.54 o 
   5   2   6      199.09      177.64     15.56 o 
   6   2   6      134.51      125.07     15.12 o 
   7   2   6      321.61      326.97     23.89 o 
   8   2   6      261.59      272.54     24.68 o 
   9   2   6       61.53       59.06     21.33 o 
  -7   3   6       71.89       51.88     12.75 o 
  -6   3   6      119.97      109.37     15.16 o 
  -5   3   6       12.31        9.40      6.14 o 
  -4   3   6       35.42       39.00      6.88 o 
  -3   3   6     2520.08     2481.18     27.32 o 
  -2   3   6      938.96      938.89     16.39 o 
  -1   3   6        0.02        1.23      2.14 o 
   0   3   6      754.78      721.76     24.71 o 
   1   3   6     2111.74     1982.73     39.66 o 
   2   3   6       17.56        8.55      4.52 o 
   3   3   6      109.27      118.80     11.59 o 
   4   3   6     1874.70     1935.43     26.38 o 
   5   3   6     2462.82     2333.01     49.84 o 
   6   3   6     3649.02     3609.96     67.32 o 
   7   3   6       11.09        5.17      7.09 o 
   8   3   6      177.74      145.30     27.91 o 
   9   3   6      248.67      209.79     36.98 o 
  -6   4   6      218.52      214.27     19.45 o 
  -5   4   6       87.31       83.77     12.54 o 
  -4   4   6      125.42      120.32     11.40 o 
  -3   4   6      322.34      328.99     10.21 o 
  -2   4   6     3027.58     3014.87     29.10 o 
  -1   4   6     1178.90     1215.02     31.81 o 
   0   4   6       40.16       44.76      8.61 o 
   1   4   6      678.72      708.42     25.91 o 
   2   4   6      838.71      799.75     14.22 o 
   3   4   6      848.91      830.26     28.04 o 
   4   4   6        0.20        0.22      2.40 o 
   5   4   6      886.61      866.05     31.46 o 
   6   4   6     1313.00     1271.59     40.22 o 
   7   4   6      289.55      286.39     22.73 o 
   8   4   6       83.61       81.72     22.92 o 
   9   4   6       51.28       40.29     19.58 o 
  -6   5   6       12.80       14.07      9.02 o 
  -5   5   6      202.49      231.12     34.89 o 
  -4   5   6      160.39      134.67     18.21 o 
  -3   5   6        4.26        1.82      6.20 o 
  -2   5   6       93.95      110.09     14.90 o 
  -1   5   6     1598.61     1637.13     38.63 o 
   0   5   6      520.67      476.73     23.50 o 
   1   5   6       12.96       17.38      6.19 o 
   2   5   6        2.41        4.65      4.65 o 
   3   5   6     1914.09     1946.63     35.02 o 
   4   5   6     4049.52     4066.67     42.95 o 
   5   5   6      458.83      450.18     12.83 o 
   6   5   6       50.39       55.79     11.25 o 
   7   5   6      309.18      352.96     36.68 o 
   8   5   6      110.18       97.54     23.84 o 
   9   5   6        0.98        0.04      7.65 o 
  -5   6   6      136.81      159.15     33.13 o 
  -4   6   6      332.96      339.85     27.27 o 
  -3   6   6      464.81      471.23     28.52 o 
  -2   6   6       90.20       76.56     13.82 o 
  -1   6   6      270.55      268.48     21.06 o 
   0   6   6     1298.06     1325.14     40.56 o 
   1   6   6      850.47      829.10     31.54 o 
   2   6   6      161.46      179.44     16.53 o 
   3   6   6      379.27      368.90     10.57 o 
   4   6   6     2424.24     2453.15     26.93 o 
   5   6   6     1309.25     1382.49     21.13 o 
   6   6   6        7.99       11.83      5.05 o 
   7   6   6       24.36       27.46      8.29 o 
   8   6   6      173.56      177.98     18.18 o 
  -5   7   6        5.55        1.14     15.21 o 
  -4   7   6       64.95       44.45     14.12 o 
  -3   7   6      151.87      152.04     19.77 o 
  -2   7   6      546.62      490.10     29.02 o 
  -1   7   6        2.92        2.16      6.51 o 
   0   7   6      252.09      236.80     19.92 o 
   1   7   6      537.48      564.27     27.62 o 
   2   7   6     1331.28     1353.03     41.23 o 
   3   7   6      538.41      552.76     26.81 o 
   4   7   6        0.78        0.48      2.58 o 
   5   7   6      803.11      789.55     16.91 o 
   6   7   6      428.38      438.72     21.04 o 
   7   7   6      151.57      156.99     16.59 o 
   8   7   6      130.37      131.25     16.45 o 
  -4   8   6       27.66       30.76     18.95 o 
  -3   8   6       20.76       17.35     10.76 o 
  -2   8   6      283.49      286.47     25.63 o 
  -1   8   6      682.87      650.44     33.56 o 
   0   8   6      141.53      157.56     18.77 o 
   1   8   6       65.94       77.03     13.69 o 
   2   8   6      408.03      400.60     24.73 o 
   3   8   6      769.62      819.60     28.09 o 
   4   8   6      217.54      235.48     16.76 o 
   5   8   6      109.75      118.57     12.36 o 
   6   8   6      452.06      447.02     21.23 o 
   7   8   6      143.55      123.01     14.30 o 
   8   8   6       53.16       44.56     11.43 o 
  -3   9   6       11.62       16.75     17.80 o 
  -2   9   6       73.65       47.77     20.34 o 
  -1   9   6      385.72      401.02     42.49 o 
   0   9   6      504.95      549.72     45.29 o 
   1   9   6      405.49      404.48     40.23 o 
   2   9   6       25.02       10.30     10.93 o 
   3   9   6        4.51        6.80      6.56 o 
   4   9   6      899.45      921.30     32.92 o 
   5   9   6      284.48      301.19     19.25 o 
   6   9   6       15.16        9.11     11.73 o 
   7   9   6      184.30      163.49     30.85 o 
  -2  10   6       63.40       50.34     40.76 o 
  -1  10   6       17.92        7.24     13.36 o 
   0  10   6      142.59      132.06     28.92 o 
   1  10   6      411.49      388.31     41.47 o 
   2  10   6      211.55      237.39     33.75 o 
   3  10   6        2.79       -2.13      5.86 o 
   4  10   6      425.84      442.94     25.05 o 
   5  10   6      890.16      828.55     31.70 o 
   6  10   6       60.84       50.48     19.18 o 
   0  11   6       22.90        7.21     15.21 o 
   1  11   6        2.13        4.66      9.79 o 
   2  11   6       64.99       59.55     13.44 o 
   3  11   6      131.74      154.89     19.04 o 
   4  11   6        0.01        0.16      7.10 o 
   5  11   6      363.51      350.53     24.42 o 
  -4 -10   7      475.03      484.68     42.89 o 
  -3 -10   7      310.07      300.76     32.36 o 
  -2 -10   7        0.31       -0.72      4.44 o 
  -1 -10   7      176.72      196.46     14.94 o 
   0 -10   7      495.13      490.75     23.85 o 
   1 -10   7      397.24      403.20     23.28 o 
  -5  -9   7      300.68      261.60     33.15 o 
  -4  -9   7       13.82        9.76      6.78 o 
  -3  -9   7      708.53      645.49     40.76 o 
  -2  -9   7      366.94      373.90     14.14 o 
  -1  -9   7      144.91      152.70     11.60 o 
   0  -9   7       10.33        4.74      4.09 o 
   1  -9   7      442.41      432.35     18.13 o 
   2  -9   7      358.70      383.69     17.84 o 
   3  -9   7       64.15       55.47     11.69 o 
  -6  -8   7      178.94      157.51     13.60 o 
  -5  -8   7      461.90      465.65     25.09 o 
  -4  -8   7      141.20      120.50     18.37 o 
  -3  -8   7       23.26       22.90      9.12 o 
  -2  -8   7      729.03      681.09     27.68 o 
  -1  -8   7      661.09      684.28     18.21 o 
   0  -8   7      241.11      248.60     12.74 o 
   1  -8   7        0.45        0.09      3.59 o 
   2  -8   7      277.92      288.96     14.91 o 
   3  -8   7      231.23      229.34     14.20 o 
   4  -8   7       51.01       69.82     12.55 o 
  -6  -7   7       14.93       15.42      6.76 o 
  -5  -7   7      524.69      482.94     23.73 o 
  -4  -7   7     1209.44     1186.01     56.69 o 
  -3  -7   7      595.99      568.68     20.83 o 
  -2  -7   7       32.92       24.62      6.85 o 
  -1  -7   7      497.47      529.08     12.77 o 
   0  -7   7      730.66      723.21     19.03 o 
   1  -7   7      621.53      608.61     18.51 o 
   2  -7   7        2.04        1.27      3.78 o 
   3  -7   7      267.39      266.28     13.89 o 
   4  -7   7      932.13      944.50     33.22 o 
   5  -7   7      111.11      118.33     25.53 o 
  -7  -6   7      219.61      197.50     18.46 o 
  -6  -6   7       87.42       92.39     11.75 o 
  -5  -6   7       47.87       49.43      8.04 o 
  -4  -6   7      533.96      584.85     19.84 o 
  -3  -6   7     2417.89     2340.79     44.23 o 
  -2  -6   7      143.32      134.90     10.95 o 
  -1  -6   7       38.45       29.12      3.30 o 
   0  -6   7      536.52      542.48     12.97 o 
   1  -6   7     1456.45     1418.26     26.44 o 
   2  -6   7      959.61      945.18     22.83 o 
   3  -6   7       21.16       20.60      5.28 o 
   4  -6   7      249.34      268.64     13.68 o 
   5  -6   7      586.46      610.55     44.41 o 
   6  -6   7      141.88      137.81     29.08 o 
  -7  -5   7       68.05       76.39     13.17 o 
  -6  -5   7      591.90      595.50     25.98 o 
  -5  -5   7      540.95      533.14     22.13 o 
  -4  -5   7       18.58       26.99      5.89 o 
  -3  -5   7       54.41       63.45      4.32 o 
  -2  -5   7     1394.50     1371.91     24.27 o 
  -1  -5   7        1.95        2.86      2.01 o 
   0  -5   7      291.06      294.51      9.26 o 
   1  -5   7      425.24      442.44     12.35 o 
   2  -5   7     2101.76     2040.54     31.24 o 
   3  -5   7     1564.15     1594.87     28.77 o 
   4  -5   7       16.88       14.14      4.63 o 
   5  -5   7      160.31      166.46     14.42 o 
   6  -5   7      373.45      349.04     38.07 o 
  -7  -4   7        0.05       -2.69      5.39 o 
  -6  -4   7      371.82      383.62     21.97 o 
  -5  -4   7     1343.32     1373.44     56.07 o 
  -4  -4   7     1168.95     1095.25     35.38 o 
  -3  -4   7       21.20       31.17      3.94 o 
  -2  -4   7       62.70       64.36      4.59 o 
  -1  -4   7     1616.43     1618.66     18.49 o 
   0  -4   7     2284.69     2289.17     27.71 o 
   1  -4   7      312.91      321.13     10.46 o 
   2  -4   7      589.04      597.25     14.47 o 
   3  -4   7     1607.40     1569.47     27.10 o 
   4  -4   7     1024.81     1069.22     22.87 o 
   5  -4   7        6.43        3.27      4.77 o 
   6  -4   7       25.09       16.20     12.70 o 
   7  -4   7      107.95       97.68     24.38 o 
  -7  -3   7      201.05      164.19     17.88 o 
  -6  -3   7        6.47        5.59      5.65 o 
  -5  -3   7      482.16      500.21     23.95 o 
  -4  -3   7      567.58      618.54     20.35 o 
  -3  -3   7     1509.58     1551.87     22.16 o 
  -2  -3   7        1.12        0.08      1.93 o 
  -1  -3   7       65.06       69.12      4.92 o 
   0  -3   7     3099.86     3141.46     29.68 o 
   1  -3   7     4249.42     4367.10     42.75 o 
   2  -3   7      500.91      492.43     11.23 o 
   3  -3   7      532.96      550.68     12.53 o 
   4  -3   7     1271.23     1291.06     22.30 o 
   5  -3   7      481.16      517.30     22.93 o 
   6  -3   7       31.04       30.06      7.82 o 
   7  -3   7       44.43       37.39     16.89 o 
  -7  -2   7      303.38      302.38     22.79 o 
  -6  -2   7      330.46      331.84     23.73 o 
  -5  -2   7        6.99        3.72      4.42 o 
  -4  -2   7       93.06      101.76      8.65 o 
  -3  -2   7      508.75      501.01     13.34 o 
  -2  -2   7     3810.80     3781.97     33.59 o 
  -1  -2   7       88.11       89.49      5.67 o 
   0  -2   7      468.45      503.74      9.90 o 
   1  -2   7     3261.12     3180.18     64.58 o 
   2  -2   7     3138.52     2651.27    260.65 o 
   3  -2   7      927.20      949.69     15.64 o 
   4  -2   7      456.41      455.77     12.05 o 
   5  -2   7       34.08       37.23      6.69 o 
   6  -2   7      354.87      383.71     20.51 o 
   7  -2   7       77.21       68.81     20.79 o 
   8  -2   7       29.71       27.42     17.59 o 
  -7  -1   7       28.59       16.98      8.91 o 
  -6  -1   7      337.32      326.29     23.87 o 
  -5  -1   7      610.56      607.59     19.23 o 
  -4  -1   7      486.91      498.75     16.36 o 
  -3  -1   7       84.56       84.58      5.60 o 
  -2  -1   7      820.15      761.67     49.46 o 
  -1  -1   7     3344.71     3052.41    203.79 o 
   0  -1   7      103.97       91.47      7.68 o 
   1  -1   7        5.37        6.35      2.37 o 
   2  -1   7     3170.12     3197.35     32.22 o 
   3  -1   7     2581.93     2632.56     33.43 o 
   4  -1   7      817.65      836.36     28.50 o 
   5  -1   7      173.21      173.91     16.49 o 
   6  -1   7       53.43       58.61     12.02 o 
   7  -1   7      470.20      408.96     40.49 o 
   8  -1   7       21.69       31.27     18.64 o 
  -7   0   7       21.19       23.29      9.44 o 
  -6   0   7       99.88       94.99     14.14 o 
  -5   0   7      592.76      581.97     21.53 o 
  -4   0   7     1870.44     1879.97     30.82 o 
  -3   0   7     1327.23     1392.36     21.27 o 
  -2   0   7        9.88        8.20      2.47 o 
  -1   0   7     1237.62     1261.51     18.13 o 
   0   0   7     2949.92     2940.47     31.98 o 
   1   0   7     2055.88     2189.03     25.75 o 
   2   0   7       61.50       70.13      7.01 o 
   3   0   7     1465.15     1501.98     37.22 o 
   4   0   7      685.17      626.29     24.64 o 
   5   0   7      755.53      813.73     31.16 o 
   6   0   7       66.32       52.83     11.26 o 
   7   0   7      251.36      243.27     22.57 o 
   8   0   7      428.44      438.48     44.42 o 
  -7   1   7      194.90      214.56     20.87 o 
  -6   1   7       81.53       83.91     13.37 o 
  -5   1   7       31.62       24.74      6.37 o 
  -4   1   7     1464.57     1442.43     26.67 o 
  -3   1   7      703.24      732.91     14.96 o 
  -2   1   7     1098.56     1119.64     18.42 o 
  -1   1   7      115.69      115.24      5.95 o 
   0   1   7     1116.37     1128.09     19.55 o 
   1   1   7     4726.09     4850.90     47.45 o 
   2   1   7     3708.36     3952.10     58.70 o 
   3   1   7        0.89        3.37      2.83 o 
   4   1   7     1084.18      998.50     31.19 o 
   5   1   7      934.94      992.22     34.06 o 
   6   1   7       21.42       22.50      8.36 o 
   7   1   7       47.18       37.06     11.11 o 
   8   1   7      276.40      281.46     26.16 o 
  -7   2   7      180.34      175.61     22.12 o 
  -6   2   7      216.13      237.45     20.00 o 
  -5   2   7      407.04      400.70     22.08 o 
  -4   2   7        1.55        0.28      2.78 o 
  -3   2   7       22.07       22.15      4.08 o 
  -2   2   7      817.53      837.96     16.40 o 
  -1   2   7     1533.59     1608.39     20.52 o 
   0   2   7       16.71       17.35      3.30 o 
   1   2   7      447.78      434.39     15.97 o 
   2   2   7     2424.72     2239.67     46.25 o 
   3   2   7     1560.77     1545.81     37.45 o 
   4   2   7       27.04       21.36      6.82 o 
   5   2   7      769.21      729.49     29.07 o 
   6   2   7       50.84       63.71     12.22 o 
   7   2   7      333.73      310.68     24.09 o 
   8   2   7      100.22       76.05     15.96 o 
  -6   3   7      134.28      145.82     17.20 o 
  -5   3   7      604.19      629.89     27.59 o 
  -4   3   7      390.75      433.32     21.10 o 
  -3   3   7      120.34      109.59      7.12 o 
  -2   3   7      131.02      129.32      7.07 o 
  -1   3   7     2387.86     2410.69     30.33 o 
   0   3   7     2008.32     1950.34     42.53 o 
   1   3   7      581.96      648.25     14.92 o 
   2   3   7      978.35      921.80     28.75 o 
   3   3   7     2477.98     2328.44     46.65 o 
   4   3   7     1446.67     1417.99     38.49 o 
   5   3   7       72.98       51.41     10.71 o 
   6   3   7      406.04      410.53     24.37 o 
   7   3   7      352.62      402.38     26.72 o 
   8   3   7      707.26      670.42     36.17 o 
  -6   4   7        1.11       -2.72      6.47 o 
  -5   4   7       25.73       33.46      9.41 o 
  -4   4   7      361.05      358.62     19.38 o 
  -3   4   7      546.48      533.32     16.62 o 
  -2   4   7       95.45       85.38      6.15 o 
  -1   4   7      310.20      306.44     10.57 o 
   0   4   7      839.37      800.03     29.27 o 
   1   4   7     1659.65     1543.91     39.54 o 
   2   4   7       22.69       16.33      6.29 o 
   3   4   7      549.71      556.97     24.48 o 
   4   4   7     1028.58     1022.12     33.74 o 
   5   4   7      299.67      291.02     20.67 o 
   6   4   7      172.69      168.35     18.02 o 
   7   4   7       87.61       89.16     15.22 o 
   8   4   7      717.98      678.91     51.33 o 
  -5   5   7       57.39       52.28     11.12 o 
  -4   5   7      130.33      157.54     14.37 o 
  -3   5   7      522.87      502.93     18.24 o 
  -2   5   7      905.29      971.05     21.80 o 
  -1   5   7      261.13      275.53     11.05 o 
   0   5   7        0.46        3.83      5.55 o 
   1   5   7     1358.65     1311.25     38.64 o 
   2   5   7     1742.39     1626.65     54.25 o 
   3   5   7      256.43      254.41      8.56 o 
   4   5   7      490.45      477.89     14.99 o 
   5   5   7     1720.72     1768.82     61.15 o 
   6   5   7      342.27      316.49     23.38 o 
   7   5   7      166.61      146.15     18.94 o 
   8   5   7       90.72       68.29     21.26 o 
  -5   6   7       53.80       58.91     23.76 o 
  -4   6   7       59.54       58.37     21.67 o 
  -3   6   7      103.36       96.97     16.71 o 
  -2   6   7       92.39       90.24     15.01 o 
  -1   6   7      587.60      616.29     30.46 o 
   0   6   7      137.22      128.49     22.19 o 
   1   6   7      190.62      173.35     17.17 o 
   2   6   7     1357.88     1323.37     40.66 o 
   3   6   7      785.45      741.98     30.72 o 
   4   6   7      553.94      588.54     14.45 o 
   5   6   7       93.60       91.06      6.52 o 
   6   6   7      324.96      334.31     16.14 o 
   7   6   7      194.78      224.36     18.14 o 
   8   6   7      257.18      260.91     21.33 o 
  -4   7   7      280.45      255.00     42.22 o 
  -3   7   7      181.22      193.02     22.83 o 
  -2   7   7       11.83        8.11      8.15 o 
  -1   7   7       34.15       27.62     10.62 o 
   0   7   7      966.25      916.32     37.32 o 
   1   7   7      392.38      418.64     25.10 o 
   2   7   7       86.08       64.39     12.44 o 
   3   7   7     2539.38     2396.97     56.88 o 
   4   7   7     1389.36     1409.64     30.52 o 
   5   7   7      504.42      515.80     18.06 o 
   6   7   7       29.08       32.28      7.90 o 
   7   7   7       97.58      108.66     13.42 o 
   8   7   7      255.83      285.42     21.80 o 
  -3   8   7      181.06      173.15     23.67 o 
  -2   8   7       96.29       99.85     17.67 o 
  -1   8   7        4.07        5.82      8.06 o 
   0   8   7      423.20      406.88     27.97 o 
   1   8   7      712.39      738.21     34.35 o 
   2   8   7      177.27      188.41     20.06 o 
   3   8   7      122.70       99.28     15.14 o 
   4   8   7      497.44      509.56     20.26 o 
   5   8   7      124.93      139.63     13.10 o 
   6   8   7      138.43      141.81     27.64 o 
   7   8   7       23.09       31.29     17.76 o 
  -2   9   7       81.17       78.70     24.58 o 
  -1   9   7      261.10      304.02     39.38 o 
   0   9   7        3.09       -1.22     10.81 o 
   1   9   7      359.47      335.07     38.97 o 
   2   9   7     1377.12     1398.56     70.84 o 
   3   9   7      425.89      431.63     28.93 o 
   4   9   7       85.16       74.57     12.32 o 
   5   9   7        5.54        3.55      6.05 o 
   6   9   7      249.31      281.27     37.47 o 
   7   9   7       43.35       37.44     19.22 o 
  -1  10   7      230.43      220.82     37.50 o 
   0  10   7      191.12      213.96     36.56 o 
   1  10   7       11.78        8.52     12.78 o 
   2  10   7      350.18      308.37     38.58 o 
   3  10   7      456.05      443.86     26.47 o 
   4  10   7      107.48      117.15     15.72 o 
   5  10   7      216.90      221.31     19.56 o 
   6  10   7       41.08       29.30     18.36 o 
   0  11   7      174.12      143.83     32.95 o 
   1  11   7      288.32      294.13     41.33 o 
   2  11   7       74.09       40.15     14.46 o 
   3  11   7       33.81       31.12     10.71 o 
   4  11   7      174.59      189.66     19.87 o 
   5  11   7      175.34      177.94     19.07 o 
  -2 -10   8      429.51      419.08     36.85 o 
  -1 -10   8      603.56      655.25     24.21 o 
   0 -10   8      310.56      312.46     18.33 o 
  -4  -9   8      418.98      431.83     40.45 o 
  -3  -9   8      236.49      224.17     28.30 o 
  -2  -9   8      103.30      103.45     16.68 o 
  -1  -9   8      494.43      462.90     16.63 o 
   0  -9   8      723.70      678.82     21.50 o 
   1  -9   8      394.86      371.40     17.15 o 
   2  -9   8       29.79       28.38      7.29 o 
  -5  -8   8       16.08       12.58     10.75 o 
  -4  -8   8      183.21      139.76     26.20 o 
  -3  -8   8      419.38      436.47     25.40 o 
  -2  -8   8      492.32      462.82     23.72 o 
  -1  -8   8       13.06       11.52      4.21 o 
   0  -8   8      153.30      146.02     10.60 o 
   1  -8   8      798.25      809.53     23.30 o 
   2  -8   8      354.61      352.98     16.51 o 
   3  -8   8        1.86       -0.26      4.71 o 
  -6  -7   8      436.88      435.64     27.25 o 
  -5  -7   8      397.06      438.33     17.90 o 
  -4  -7   8       24.49       13.73      8.10 o 
  -3  -7   8      478.49      439.16     21.20 o 
  -2  -7   8      933.81      855.08     30.36 o 
  -1  -7   8     2118.83     2093.66     29.36 o 
   0  -7   8       94.90       92.68      8.47 o 
   1  -7   8      365.00      365.28     15.16 o 
   2  -7   8      631.96      622.61     20.07 o 
   3  -7   8        9.68       10.68      5.13 o 
   4  -7   8        6.08        8.82      5.21 o 
  -6  -6   8       53.67       39.68     11.66 o 
  -5  -6   8      428.40      374.25     18.35 o 
  -4  -6   8      354.92      387.41     13.43 o 
  -3  -6   8      112.06      105.88     12.94 o 
  -2  -6   8      493.83      475.68     23.09 o 
  -1  -6   8     2027.42     2011.90     29.57 o 
   0  -6   8     1457.99     1448.15     26.37 o 
   1  -6   8      165.40      158.61     10.50 o 
   2  -6   8      103.53       90.92      8.88 o 
   3  -6   8      243.28      226.35     12.75 o 
   4  -6   8      247.90      251.47     13.74 o 
   5  -6   8       88.62       79.86     20.52 o 
  -6  -5   8       58.10       55.22     12.90 o 
  -5  -5   8       43.95       53.26      8.49 o 
  -4  -5   8      862.47      850.22     21.97 o 
  -3  -5   8      757.05      771.84     14.38 o 
  -2  -5   8      846.32      807.10     13.88 o 
  -1  -5   8     1053.02     1048.64     18.90 o 
   0  -5   8     1438.71     1479.21     21.13 o 
   1  -5   8      496.28      486.19     15.74 o 
   2  -5   8        2.23        4.09      3.32 o 
   3  -5   8      830.55      827.35     21.57 o 
   4  -5   8      726.90      726.49     20.75 o 
   5  -5   8      600.45      602.22     25.53 o 
   6  -5   8       66.28       57.16     20.40 o 
  -7  -4   8      161.96      164.13     21.60 o 
  -6  -4   8      345.18      351.90     25.87 o 
  -5  -4   8      306.75      279.25     16.17 o 
  -4  -4   8       77.39       70.37      7.77 o 
  -3  -4   8     1064.04     1066.11     18.69 o 
  -2  -4   8     1567.63     1582.67     21.12 o 
  -1  -4   8      603.84      607.51     17.71 o 
   0  -4   8       57.09       61.39      5.65 o 
   1  -4   8      279.17      275.07      9.94 o 
   2  -4   8      476.75      490.53     15.72 o 
   3  -4   8       98.42       97.36      8.44 o 
   4  -4   8       51.24       51.05      6.66 o 
   5  -4   8      467.64      439.19     21.95 o 
   6  -4   8      452.15      436.51     94.74 o 
  -7  -3   8       30.68       31.15      9.80 o 
  -6  -3   8      302.02      274.08     23.53 o 
  -5  -3   8     1078.59     1097.72     27.57 o 
  -4  -3   8      390.57      387.42     15.54 o 
  -3  -3   8       41.39       38.14      5.01 o 
  -2  -3   8     1745.45     1796.80     24.14 o 
  -1  -3   8     2555.96     2571.18     29.10 o 
   0  -3   8      876.52      875.28     18.26 o 
   1  -3   8      279.40      256.06     17.64 o 
   2  -3   8     2633.62     2614.28     32.17 o 
   3  -3   8     1400.42     1444.23     25.81 o 
   4  -3   8      546.53      536.24     16.04 o 
   5  -3   8       11.62       16.49      6.55 o 
   6  -3   8      342.99      358.04     20.92 o 
   7  -3   8      248.09      285.12     37.97 o 
  -7  -2   8       21.68       16.32      8.63 o 
  -6  -2   8        5.74        5.88      6.00 o 
  -5  -2   8      538.39      502.18     18.63 o 
  -4  -2   8      777.97      770.08     21.42 o 
  -3  -2   8      219.01      249.73     11.22 o 
  -2  -2   8       29.07       25.02      4.23 o 
  -1  -2   8     1982.23     2011.36     25.44 o 
   0  -2   8     1706.56     1808.64     29.72 o 
   1  -2   8      393.59      402.99     11.31 o 
   2  -2   8      149.05      158.05      8.31 o 
   3  -2   8      760.05      769.18     20.88 o 
   4  -2   8     1391.21     1443.67     30.06 o 
   5  -2   8      361.96      382.99     20.01 o 
   6  -2   8        4.06        8.50      5.97 o 
   7  -2   8      129.35      132.72     27.53 o 
  -7  -1   8      150.38      132.84     17.45 o 
  -6  -1   8      362.41      376.08     23.39 o 
  -5  -1   8       36.50       30.80      6.38 o 
  -4  -1   8      262.28      261.86     12.98 o 
  -3  -1   8      796.57      809.62     20.73 o 
  -2  -1   8      964.61      923.77     48.06 o 
  -1  -1   8        1.61        3.64      2.06 o 
   0  -1   8     3902.12     4022.83     43.63 o 
   1  -1   8     2572.28     2545.99     36.00 o 
   2  -1   8      762.27      748.58     16.88 o 
   3  -1   8       89.53       77.64      8.05 o 
   4  -1   8      807.55      835.41     23.05 o 
   5  -1   8      905.56      899.77     25.04 o 
   6  -1   8      240.17      236.00     17.20 o 
   7  -1   8       52.56       40.64      9.91 o 
   8  -1   8       25.85       26.23     17.41 o 
  -7   0   8       21.01       22.54     10.54 o 
  -6   0   8      518.06      543.98     44.12 o 
  -5   0   8      556.42      564.30     18.95 o 
  -4   0   8       84.44       74.10      8.00 o 
  -3   0   8     1003.48      994.62     22.63 o 
  -2   0   8     1567.95     1616.34     24.29 o 
  -1   0   8      993.36     1024.49     18.15 o 
   0   0   8        1.80        4.47      2.64 o 
   1   0   8      814.62      804.75     17.13 o 
   2   0   8     1217.63     1191.56     24.99 o 
   3   0   8     1101.49     1170.17     32.36 o 
   4   0   8      189.34      180.16     15.68 o 
   5   0   8      567.48      600.66     27.86 o 
   6   0   8      655.88      636.06     30.49 o 
   7   0   8      365.79      339.22     37.84 o 
   8   0   8        2.47        1.61     13.10 o 
  -6   1   8      102.72      100.38     14.62 o 
  -5   1   8      391.50      418.03     26.91 o 
  -4   1   8      750.51      761.01     20.46 o 
  -3   1   8       12.49        9.65      3.93 o 
  -2   1   8     1656.06     1744.95     22.99 o 
  -1   1   8     2630.14     2691.02     27.26 o 
   0   1   8     2798.91     2783.93     32.59 o 
   1   1   8      356.15      344.52     14.12 o 
   2   1   8      150.98      154.05     12.68 o 
   3   1   8     3034.77     2999.97     64.53 o 
   4   1   8      667.32      696.15     15.90 o 
   5   1   8      228.87      203.43     17.60 o 
   6   1   8      318.99      319.78     23.18 o 
   7   1   8      269.54      271.70     23.85 o 
   8   1   8      149.31      152.09     29.12 o 
  -6   2   8       48.11       42.06     11.10 o 
  -5   2   8       49.14       63.47     11.23 o 
  -4   2   8      980.63      984.90     22.84 o 
  -3   2   8      161.36      165.06      9.81 o 
  -2   2   8       59.30       56.68      5.69 o 
  -1   2   8      195.12      200.93      8.58 o 
   0   2   8     2755.64     2731.91     58.15 o 
   1   2   8     1502.59     1554.31     27.04 o 
   2   2   8      505.66      483.96     21.32 o 
   3   2   8      171.14      166.46     14.41 o 
   4   2   8     1794.90     1883.75     32.18 o 
   5   2   8      985.90      950.40     34.50 o 
   6   2   8        0.34       -1.42      5.93 o 
   7   2   8      198.48      205.24     21.45 o 
   8   2   8       45.01       55.63     14.37 o 
  -6   3   8      281.53      344.29     24.50 o 
  -5   3   8       65.07       70.55     12.06 o 
  -4   3   8       68.81       88.74     11.64 o 
  -3   3   8     1074.10     1114.66     20.98 o 
  -2   3   8      177.59      205.03      9.19 o 
  -1   3   8     1415.13     1491.27     21.51 o 
   0   3   8       26.94       29.14      7.66 o 
   1   3   8     2669.27     2647.36     36.35 o 
   2   3   8     2002.46     2075.48     58.67 o 
   3   3   8      164.36      172.36     15.40 o 
   4   3   8       76.88       74.71     12.03 o 
   5   3   8      663.38      651.38     29.31 o 
   6   3   8      312.42      324.68     23.67 o 
   7   3   8        5.23       11.17      8.54 o 
   8   3   8      145.26      110.81     18.78 o 
  -5   4   8      280.52      250.43     18.92 o 
  -4   4   8       90.33       96.25     12.18 o 
  -3   4   8       61.05       62.38      6.27 o 
  -2   4   8      763.00      833.34     21.96 o 
  -1   4   8     1279.21     1325.72     28.63 o 
   0   4   8      865.82      909.69     33.13 o 
   1   4   8        2.69        2.58      4.87 o 
   2   4   8     1523.31     1451.89     40.20 o 
   3   4   8     1783.32     1797.74     45.27 o 
   4   4   8       16.17       17.89      7.00 o 
   5   4   8       66.88       57.09     11.59 o 
   6   4   8      765.77      772.10     34.58 o 
   7   4   8      393.49      364.21     26.98 o 
   8   4   8      312.14      263.55     37.79 o 
  -5   5   8      108.84      122.22     29.86 o 
  -4   5   8      284.12      243.36     35.02 o 
  -3   5   8       80.39       92.14     15.98 o 
  -2   5   8        0.05       -1.85      3.75 o 
  -1   5   8      824.92      789.85     33.74 o 
   0   5   8     2213.53     2161.50     53.26 o 
   1   5   8      674.98      687.51     41.09 o 
   2   5   8       71.04       81.70     12.75 o 
   3   5   8      710.71      684.48     14.63 o 
   4   5   8      203.26      196.49     18.20 o 
   5   5   8        0.63       -0.23      5.61 o 
   6   5   8       33.95       29.89     10.05 o 
   7   5   8      164.38      162.72     20.45 o 
   8   5   8      344.32      341.81     42.26 o 
  -4   6   8       47.74       39.63     19.03 o 
  -3   6   8      350.92      316.74     26.56 o 
  -2   6   8       50.03       66.48      8.52 o 
  -1   6   8        4.79        4.85      6.86 o 
   0   6   8      286.50      319.48     23.62 o 
   1   6   8     1736.11     1748.92     49.65 o 
   2   6   8      410.80      434.11     25.34 o 
   3   6   8       95.05       82.60     13.44 o 
   4   6   8       99.76       96.36     14.66 o 
   5   6   8      899.93      923.00     22.62 o 
   6   6   8      512.66      514.50     19.64 o 
   7   6   8        0.43        1.20      5.62 o 
   8   6   8       93.89       88.47     14.27 o 
  -4   7   8        7.77        4.71     15.50 o 
  -3   7   8       68.90       57.10     15.13 o 
  -2   7   8      500.91      527.83     33.03 o 
  -1   7   8      391.33      373.53     27.21 o 
   0   7   8       76.47       62.40     13.72 o 
   1   7   8      409.47      431.19     26.71 o 
   2   7   8      935.66      992.07     38.91 o 
   3   7   8       12.15       11.99      7.34 o 
   4   7   8      164.32      162.60     18.54 o 
   5   7   8      238.40      232.97     22.00 o 
   6   7   8      671.64      626.56     47.94 o 
   7   7   8      320.91      313.14     39.90 o 
   8   7   8       11.16        4.51     14.76 o 
  -3   8   8        4.30        1.55     14.15 o 
  -2   8   8       61.52       64.06     16.04 o 
  -1   8   8      307.93      315.60     27.33 o 
   0   8   8      545.79      502.85     30.98 o 
   1   8   8        0.72       -3.08      6.16 o 
   2   8   8      224.11      210.84     21.41 o 
   3   8   8      560.17      553.10     30.60 o 
   4   8   8      274.20      298.05     19.26 o 
   5   8   8       15.74       13.16     12.06 o 
   6   8   8      106.97       83.31     23.75 o 
   7   8   8      379.00      347.79     41.55 o 
  -2   9   8       49.52       34.38     20.34 o 
  -1   9   8       29.33       28.23     18.02 o 
   0   9   8      452.08      397.06     30.26 o 
   1   9   8      318.29      321.61     31.40 o 
   2   9   8      114.05       87.54     40.88 o 
   3   9   8      386.03      336.86     38.50 o 
   4   9   8      376.66      383.82     23.26 o 
   5   9   8       65.97       68.55     22.15 o 
   6   9   8      118.22       94.31     25.31 o 
   7   9   8       35.15       23.61     18.05 o 
  -1  10   8        9.39       22.43     18.85 o 
   0  10   8       67.85       69.02     24.63 o 
   1  10   8      352.99      399.90     44.96 o 
   2  10   8      258.69      284.83     39.44 o 
   3  10   8       35.43       33.05     14.74 o 
   4  10   8        7.77        2.54      6.82 o 
   5  10   8       26.96       21.38     16.34 o 
   6  10   8      467.79      413.12     46.63 o 
   2  11   8      353.12      354.46     45.60 o 
   3  11   8      250.30      253.79     23.81 o 
   4  11   8       17.90       13.64      9.24 o 
  -3  -9   9      158.33      113.17     33.95 o 
  -2  -9   9      631.92      652.61     35.92 o 
  -1  -9   9      286.01      301.50     13.87 o 
   0  -9   9       29.82       21.65      6.39 o 
   1  -9   9      415.55      400.35     18.31 o 
  -4  -8   9      252.40      242.26     32.83 o 
  -3  -8   9      193.85      168.54     24.83 o 
  -2  -8   9      121.08      123.80     15.22 o 
  -1  -8   9      890.59      898.86     20.94 o 
   0  -8   9      346.84      339.54     15.11 o 
   1  -8   9       19.89       16.88      5.87 o 
   2  -8   9      171.68      164.11     12.93 o 
   3  -8   9      480.95      495.92     20.55 o 
  -5  -7   9      135.12      134.03     14.24 o 
  -4  -7   9      398.10      359.21     30.11 o 
  -3  -7   9      585.65      595.76     33.15 o 
  -2  -7   9      160.22      166.85     19.53 o 
  -1  -7   9      286.81      281.72     12.02 o 
   0  -7   9     1097.51     1080.54     26.49 o 
   1  -7   9      547.85      589.06     19.84 o 
   2  -7   9      106.44       90.77      9.91 o 
   3  -7   9        0.54        1.09      4.53 o 
   4  -7   9       73.60       72.52     11.08 o 
  -5  -6   9       79.41       90.30     10.89 o 
  -4  -6   9        0.60        0.53      3.38 o 
  -3  -6   9      993.64      970.38     35.17 o 
  -2  -6   9     1226.93     1242.01     25.61 o 
  -1  -6   9      876.71      855.72     20.88 o 
   0  -6   9      273.40      269.62     12.75 o 
   1  -6   9     1247.15     1199.34     26.58 o 
   2  -6   9      906.87      940.66     24.76 o 
   3  -6   9      162.04      140.80     11.28 o 
   4  -6   9        1.39       -0.23      4.35 o 
   5  -6   9      143.77      135.22     26.40 o 
  -6  -5   9      253.69      256.64     19.71 o 
  -5  -5   9      301.25      300.50     17.32 o 
  -4  -5   9      111.37      121.75      9.96 o 
  -3  -5   9       50.21       55.50      6.68 o 
  -2  -5   9     2105.82     2076.81     28.01 o 
  -1  -5   9     1961.24     1928.21     30.52 o 
   0  -5   9      203.53      190.06     11.54 o 
   1  -5   9      641.15      653.86     19.12 o 
   2  -5   9       95.17       95.55      9.12 o 
   3  -5   9      421.00      435.99     16.69 o 
   4  -5   9       97.40      100.51      9.73 o 
   5  -5   9        3.92        1.41      6.31 o 
  -6  -4   9        3.83        1.71      5.94 o 
  -5  -4   9      125.75      153.51     12.25 o 
  -4  -4   9     1049.32     1041.51     26.14 o 
  -3  -4   9      669.26      652.55     19.29 o 
  -2  -4   9      106.71       99.12      6.98 o 
  -1  -4   9     1575.31     1579.56     24.88 o 
   0  -4   9     1316.49     1298.83     26.17 o 
   1  -4   9       39.20       36.67      6.50 o 
   2  -4   9        9.57        6.55      3.67 o 
   3  -4   9      130.87      143.85     10.28 o 
   4  -4   9      931.13     1001.69     24.04 o 
   5  -4   9      184.73      182.82     16.76 o 
   6  -4   9       36.86       23.76     15.13 o 
  -6  -3   9      128.32      133.93     18.83 o 
  -5  -3   9        7.83        8.21      4.90 o 
  -4  -3   9      739.98      698.95     21.35 o 
  -3  -3   9     3993.17     3733.97     47.00 o 
  -2  -3   9      768.38      744.20     18.25 o 
  -1  -3   9       10.49       10.13      3.85 o 
   0  -3   9     1138.82     1173.56     23.03 o 
   1  -3   9      155.07      153.95     12.36 o 
   2  -3   9      277.65      253.38     16.35 o 
   3  -3   9       13.91       11.38      5.31 o 
   4  -3   9      156.59      168.78     15.06 o 
   5  -3   9      879.21      847.01     31.18 o 
   6  -3   9      330.46      341.53     21.75 o 
   7  -3   9        0.23        4.80     12.62 o 
  -6  -2   9      201.94      191.25     18.46 o 
  -5  -2   9      277.00      290.14     15.63 o 
  -4  -2   9       17.70       10.99      4.58 o 
  -3  -2   9      663.43      635.88     19.73 o 
  -2  -2   9     2549.45     2634.32     38.13 o 
  -1  -2   9      554.44      560.26     15.76 o 
   0  -2   9       45.24       47.75      6.36 o 
   1  -2   9      420.24      430.15     15.20 o 
   2  -2   9     1141.57     1152.32     36.73 o 
   3  -2   9     1798.66     1768.33     40.41 o 
   4  -2   9        0.99       -0.15      4.29 o 
   5  -2   9      305.79      309.02     19.53 o 
   6  -2   9     1118.02     1074.67     41.53 o 
   7  -2   9      147.37      172.97     17.32 o 
  -6  -1   9       76.24       81.34     13.89 o 
  -5  -1   9      822.26      829.93     24.58 o 
  -4  -1   9     1118.70     1089.61     26.55 o 
  -3  -1   9        2.15        4.90      3.50 o 
  -2  -1   9      305.81      312.92     13.42 o 
  -1  -1   9     1462.09     1407.44     54.71 o 
   0  -1   9      145.28      155.74      8.30 o 
   1  -1   9      153.64      171.79      8.96 o 
   2  -1   9     1073.70     1063.84     33.38 o 
   3  -1   9      881.61      938.15     24.38 o 
   4  -1   9     2029.58     1997.48     44.87 o 
   5  -1   9       16.93       11.32      6.20 o 
   6  -1   9      133.65      138.75     15.18 o 
   7  -1   9      146.95      166.91     17.26 o 
  -6   0   9       53.52       41.57     11.43 o 
  -5   0   9       31.65       31.45      6.71 o 
  -4   0   9      676.30      725.84     21.75 o 
  -3   0   9     1256.63     1269.82     27.31 o 
  -2   0   9      130.58      140.66     10.02 o 
  -1   0   9       21.51       20.03      3.83 o 
   0   0   9      897.98      907.42     20.78 o 
   1   0   9      808.27      818.80     18.51 o 
   2   0   9       89.88       81.58      7.43 o 
   3   0   9      273.28      260.35     16.76 o 
   4   0   9     1093.18     1057.70     34.67 o 
   5   0   9     1903.94     1884.79     49.64 o 
   6   0   9       11.17        3.99     10.65 o 
   7   0   9       15.33       14.73     12.96 o 
   8   0   9      105.58      125.23     35.80 o 
  -6   1   9      400.51      371.39     24.52 o 
  -5   1   9      115.43      117.89     14.99 o 
  -4   1   9      115.49      110.14      9.74 o 
  -3   1   9     1161.09     1158.78     25.55 o 
  -2   1   9     2313.55     2296.39     39.65 o 
  -1   1   9       54.60       55.17      5.39 o 
   0   1   9      568.85      564.07     16.03 o 
   1   1   9     1697.67     1779.53     28.28 o 
   2   1   9     1318.75     1334.05     55.59 o 
   3   1   9     1160.63     1105.10     33.74 o 
   4   1   9      126.96      149.11     15.15 o 
   5   1   9      545.68      556.46     27.99 o 
   6   1   9      548.99      544.46     29.65 o 
   7   1   9       54.60       74.18     21.93 o 
   8   1   9       88.62       74.09     23.32 o 
  -6   2   9       58.82       62.46     13.39 o 
  -5   2   9      243.28      242.43     19.57 o 
  -4   2   9       41.26       31.97      6.16 o 
  -3   2   9      144.20      152.71     10.33 o 
  -2   2   9     1232.73     1259.53     25.18 o 
  -1   2   9      398.32      427.10     12.87 o 
   0   2   9      109.82      104.96      9.46 o 
   1   2   9      128.01      123.12     13.16 o 
   2   2   9     1494.24     1435.97     38.02 o 
   3   2   9     2378.47     2267.49     49.57 o 
   4   2   9     1108.33     1072.91     60.14 o 
   5   2   9      166.65      160.33     17.15 o 
   6   2   9      318.44      308.64     24.11 o 
   7   2   9      454.83      422.58     29.13 o 
   8   2   9       26.69       23.35     17.76 o 
  -5   3   9      174.05      171.16     17.26 o 
  -4   3   9      405.86      446.53     27.63 o 
  -3   3   9      348.92      352.71     14.20 o 
  -2   3   9      588.91      607.30     15.81 o 
  -1   3   9      587.51      631.64     14.95 o 
   0   3   9      704.03      705.01     28.82 o 
   1   3   9      833.19      792.73     30.02 o 
   2   3   9       48.81       62.72     11.19 o 
   3   3   9      782.66      800.74     30.82 o 
   4   3   9     1193.53     1176.53     40.14 o 
   5   3   9      405.80      393.58     24.61 o 
   6   3   9       27.46       22.21      9.79 o 
   7   3   9      409.52      413.24     29.65 o 
   8   3   9       44.71       70.36     16.53 o 
  -5   4   9       77.76       62.99     21.42 o 
  -4   4   9      251.95      233.90     34.52 o 
  -3   4   9      564.04      573.13     29.83 o 
  -2   4   9      242.31      256.13     11.91 o 
  -1   4   9        0.05        0.87      2.70 o 
   0   4   9      321.91      319.76     21.93 o 
   1   4   9     1715.71     1678.47     45.80 o 
   2   4   9     1018.22     1026.35     35.73 o 
   3   4   9       15.83        7.12      5.93 o 
   4   4   9     1064.46     1044.05     37.43 o 
   5   4   9      492.66      460.57     27.25 o 
   6   4   9      454.66      405.73     27.04 o 
   7   4   9       10.01        9.69      8.93 o 
   8   4   9        5.22       15.06     20.10 o 
  -4   5   9       48.00       47.47     19.69 o 
  -3   5   9      332.21      273.32     35.43 o 
  -2   5   9     1195.14     1242.49     29.79 o 
  -1   5   9      408.90      415.12     26.81 o 
   0   5   9       22.62       20.78      8.64 o 
   1   5   9      665.17      680.68     31.40 o 
   2   5   9      742.65      746.48     32.17 o 
   3   5   9      789.72      771.45     32.64 o 
   4   5   9        0.83        3.66      6.10 o 
   5   5   9      356.14      392.13     26.10 o 
   6   5   9      233.08      253.51     23.39 o 
   7   5   9      309.07      315.36     27.08 o 
   8   5   9        1.65        6.04     14.43 o 
  -4   6   9       43.30       22.45     17.10 o 
  -3   6   9        1.97        2.23     12.83 o 
  -2   6   9      210.43      216.05     23.08 o 
  -1   6   9      855.22      825.99     37.49 o 
   0   6   9      293.96      290.38     23.69 o 
   1   6   9       80.85       94.50     15.44 o 
   2   6   9      346.20      352.76     25.38 o 
   3   6   9      837.64      819.05     35.22 o 
   4   6   9      419.88      437.40     26.49 o 
   5   6   9       10.94       15.82      9.11 o 
   6   6   9       25.70       21.86      9.79 o 
   7   6   9      189.01      155.02     30.77 o 
   8   6   9      105.06       74.84     25.16 o 
  -3   7   9      294.60      337.67     43.85 o 
  -2   7   9       49.24       37.73     12.78 o 
  -1   7   9      193.51      179.52     21.78 o 
   0   7   9      304.77      322.13     26.21 o 
   1   7   9      150.56      170.41     20.41 o 
   2   7   9      111.13      100.42     16.31 o 
   3   7   9      161.52      159.06     19.09 o 
   4   7   9      277.24      266.52     23.48 o 
   5   7   9      363.12      369.83     27.24 o 
   6   7   9      181.83      196.87     32.83 o 
   7   7   9       51.10       27.69     17.36 o 
  -2   8   9      347.30      366.46     31.36 o 
  -1   8   9       50.08       27.51     11.67 o 
   0   8   9       16.29       18.05     10.03 o 
   1   8   9      253.00      240.84     24.16 o 
   2   8   9      405.71      402.18     29.65 o 
   3   8   9      107.28      103.46     17.46 o 
   4   8   9      126.29      116.65     18.22 o 
   5   8   9      476.88      486.44     46.92 o 
   6   8   9      263.14      260.17     38.54 o 
   7   8   9       40.15       46.92     21.19 o 
  -1   9   9      231.05      232.35     37.94 o 
   0   9   9        2.22        0.07      9.03 o 
   1   9   9        0.70       -0.02      8.77 o 
   2   9   9      166.78      167.50     31.84 o 
   3   9   9      103.25      113.49     26.99 o 
   4   9   9       96.67      112.68     18.30 o 
   5   9   9       94.40       80.91     24.28 o 
   6   9   9      236.47      227.56     37.56 o 
   0  10   9      155.33      169.43     34.37 o 
   1  10   9       57.68       62.55     24.55 o 
   2  10   9        0.80        3.53     14.51 o 
   3  10   9      266.26      286.03     41.03 o 
   4  10   9      356.52      375.22     25.57 o 
   5  10   9       46.27       58.69     22.85 o 
  -3  -8  10      302.66      262.24     31.13 o 
  -2  -8  10      423.35      373.31     33.81 o 
  -1  -8  10       90.65       91.42      8.46 o 
   0  -8  10      237.06      229.42     13.54 o 
   1  -8  10      475.61      486.41     19.46 o 
   2  -8  10      272.38      283.94     16.64 o 
  -4  -7  10       73.55       47.75     11.68 o 
  -3  -7  10       61.39       62.74     14.43 o 
  -2  -7  10      386.84      432.47     34.62 o 
  -1  -7  10      599.47      629.94     19.15 o 
   0  -7  10      174.02      181.36     12.08 o 
   1  -7  10       20.34       11.28      5.33 o 
   2  -7  10      304.05      302.83     16.01 o 
   3  -7  10      535.62      517.52     20.46 o 
  -5  -6  10      251.61      244.49     15.63 o 
  -4  -6  10      575.06      540.84     20.92 o 
  -3  -6  10      367.71      340.61     15.36 o 
  -2  -6  10       84.14       70.46      7.55 o 
  -1  -6  10      649.30      651.14     30.78 o 
   0  -6  10      889.45      921.29     25.47 o 
   1  -6  10      664.73      644.64     20.63 o 
   2  -6  10       19.41       20.70      5.85 o 
   3  -6  10      348.47      355.37     16.62 o 
   4  -6  10      289.74      306.37     21.50 o 
  -5  -5  10        1.62        0.27      5.75 o 
  -4  -5  10      402.11      393.85     16.65 o 
  -3  -5  10      639.83      649.68     19.42 o 
  -2  -5  10      340.18      360.53     15.25 o 
  -1  -5  10       85.08       81.71      9.36 o 
   0  -5  10      603.76      591.24     22.01 o 
   1  -5  10     1871.65     1795.97     36.52 o 
   2  -5  10     1120.07     1153.33     27.15 o 
   3  -5  10       59.62       56.57      8.17 o 
   4  -5  10      119.43      116.32     14.46 o 
   5  -5  10      281.52      271.44     20.55 o 
  -5  -4  10      459.70      473.78     19.92 o 
  -4  -4  10       12.26        6.88      4.59 o 
  -3  -4  10      439.13      429.20     17.02 o 
  -2  -4  10     1001.05      977.38     25.76 o 
  -1  -4  10      436.57      454.17     19.01 o 
   0  -4  10       11.65       12.60      5.23 o 
   1  -4  10     1606.25     1560.52     37.26 o 
   2  -4  10      725.06      755.06     31.38 o 
   3  -4  10      243.13      271.32     18.79 o 
   4  -4  10        5.19        0.81      5.29 o 
   5  -4  10      203.70      210.69     18.63 o 
   6  -4  10      262.65      321.03     39.99 o 
  -6  -3  10       78.64       63.54     12.88 o 
  -5  -3  10      553.88      587.37     22.25 o 
  -4  -3  10      521.23      527.43     19.82 o 
  -3  -3  10       42.14       42.27      7.19 o 
  -2  -3  10      796.91      761.58     21.79 o 
  -1  -3  10     1033.07     1001.91     28.83 o 
   0  -3  10     1149.35     1175.18     31.24 o 
   1  -3  10      827.57      814.80     26.92 o 
   2  -3  10       20.04       18.78      6.45 o 
   3  -3  10       98.84       98.45     12.61 o 
   4  -3  10      494.29      479.03     23.53 o 
   5  -3  10       32.66       25.43      8.32 o 
   6  -3  10      115.01      113.09     14.99 o 
  -6  -2  10       46.63       37.36     11.02 o 
  -5  -2  10      202.47      207.07     14.33 o 
  -4  -2  10      732.43      706.65     22.86 o 
  -3  -2  10     1173.99     1131.16     27.62 o 
  -2  -2  10       14.25       18.31      5.12 o 
  -1  -2  10      914.88      910.16     28.50 o 
   0  -2  10     1999.77     1992.99     41.78 o 
   1  -2  10     1411.91     1449.08     36.26 o 
   2  -2  10      566.81      549.66     23.20 o 
   3  -2  10      229.44      219.10     19.71 o 
   4  -2  10      911.12      915.23     32.33 o 
   5  -2  10      373.39      387.27     23.15 o 
   6  -2  10       87.14      103.83     14.74 o 
   7  -2  10      108.11      102.87     15.33 o 
  -6  -1  10      161.29      172.24     19.13 o 
  -5  -1  10       22.80       13.56      5.72 o 
  -4  -1  10      201.50      203.12     13.52 o 
  -3  -1  10     1153.83     1125.77     31.95 o 
  -2  -1  10      487.66      526.71     18.45 o 
  -1  -1  10       62.40       76.94      9.31 o 
   0  -1  10       44.02       46.45      8.29 o 
   1  -1  10      613.10      629.97     24.30 o 
   2  -1  10      819.58      820.06     28.58 o 
   3  -1  10      289.35      281.04     18.15 o 
   4  -1  10      322.75      316.82     20.02 o 
   5  -1  10      662.21      674.72     29.14 o 
   6  -1  10      690.64      721.22     31.44 o 
   7  -1  10       60.29       66.54     13.41 o 
  -6   0  10      225.58      205.49     20.47 o 
  -5   0  10      336.88      343.47     17.27 o 
  -4   0  10      356.08      362.75     16.75 o 
  -3   0  10       72.84       75.63      8.66 o 
  -2   0  10      865.21      821.11     22.51 o 
  -1   0  10      968.29     1005.21     27.22 o 
   0   0  10      581.63      573.00     23.46 o 
   1   0  10        0.83        3.38      4.23 o 
   2   0  10     2692.77     2749.38     52.01 o 
   3   0  10      611.59      618.29     25.93 o 
   4   0  10       92.74      102.22     20.14 o 
   5   0  10       85.57       91.47     20.79 o 
   6   0  10      475.62      448.66     40.54 o 
   7   0  10      438.86      464.56     45.33 o 
  -5   1  10      376.72      334.54     22.13 o 
  -4   1  10      888.70      900.85     25.04 o 
  -3   1  10      220.87      228.79     12.92 o 
  -2   1  10       26.82       19.75      5.03 o 
  -1   1  10      258.06      263.80     14.58 o 
   0   1  10      516.81      513.92     23.97 o 
   1   1  10      403.11      387.44     16.22 o 
   2   1  10        0.09       -0.61      4.37 o 
   3   1  10     1360.77     1357.69     39.30 o 
   4   1  10      378.50      379.26     22.60 o 
   5   1  10      623.22      633.94     44.20 o 
   6   1  10        1.64        1.24      9.06 o 
   7   1  10      136.92      147.13     28.71 o 
  -5   2  10        4.93       -0.68      6.04 o 
  -4   2  10      363.81      351.45     18.35 o 
  -3   2  10      644.89      641.66     19.94 o 
  -2   2  10      755.31      805.00     21.36 o 
  -1   2  10       62.66       63.51      8.36 o 
   0   2  10     1388.41     1440.88     31.62 o 
   1   2  10     2010.66     1948.98     46.40 o 
   2   2  10      733.49      706.51     28.45 o 
   3   2  10        0.90       -2.01      4.01 o 
   4   2  10      721.95      663.85     30.05 o 
   5   2  10      888.99      923.46     37.36 o 
   6   2  10      376.65      376.12     27.23 o 
   7   2  10        1.78       -3.20     10.94 o 
  -5   3  10      209.14      213.76     36.26 o 
  -4   3  10        9.53       18.16     13.21 o 
  -3   3  10       81.66       91.63      9.80 o 
  -2   3  10      166.66      174.51     12.09 o 
  -1   3  10        4.17        6.68      4.22 o 
   0   3  10      378.79      373.22     17.11 o 
   1   3  10      213.43      215.53     18.56 o 
   2   3  10     2010.39     1963.79     49.32 o 
   3   3  10      336.80      318.95     22.12 o 
   4   3  10      115.79       95.65     14.23 o 
   5   3  10      303.35      312.45     24.75 o 
   6   3  10      476.68      466.45     28.73 o 
   7   3  10      294.32      311.58     26.99 o 
  -4   4  10      372.08      373.70     63.65 o 
  -3   4  10       62.01       51.63     24.65 o 
  -2   4  10      167.82      186.75     15.83 o 
  -1   4  10      766.18      783.13     29.29 o 
   0   4  10      288.36      285.55     21.93 o 
   1   4  10      245.87      247.45     20.59 o 
   2   4  10      281.94      260.94     20.91 o 
   3   4  10     1572.47     1453.61     48.44 o 
   4   4  10      437.50      433.50     26.30 o 
   5   4  10      116.08      124.00     17.49 o 
   6   4  10      175.76      171.36     20.66 o 
   7   4  10      615.15      634.74     35.71 o 
  -4   5  10      283.64      301.49     40.96 o 
  -3   5  10       13.14       11.40     14.09 o 
  -2   5  10       19.93       14.25      7.08 o 
  -1   5  10      449.78      482.72     20.36 o 
   0   5  10      641.30      606.69     30.89 o 
   1   5  10      868.34      853.40     35.96 o 
   2   5  10      209.74      214.31     20.56 o 
   3   5  10       57.26       55.53     12.55 o 
   4   5  10      906.78      876.55     36.94 o 
   5   5  10      420.44      390.88     27.32 o 
   6   5  10        5.27        5.11      8.80 o 
   7   5  10      144.29      161.10     21.70 o 
  -3   6  10      137.51       92.22     25.94 o 
  -2   6  10      159.65      206.15     33.94 o 
  -1   6  10       49.86       28.25     10.98 o 
   0   6  10      167.07      162.49     20.45 o 
   1   6  10      875.27      872.75     38.26 o 
   2   6  10      832.66      777.33     35.90 o 
   3   6  10      153.64      120.67     17.31 o 
   4   6  10       15.11       19.94      9.07 o 
   5   6  10      688.25      635.14     34.22 o 
   6   6  10      228.75      258.67     25.39 o 
   7   6  10       74.01       47.77     20.36 o 
  -2   7  10      173.76      186.71     34.12 o 
  -1   7  10      223.54      215.43     23.54 o 
   0   7  10       17.49       29.81     11.41 o 
   1   7  10       14.44       14.06      9.43 o 
   2   7  10      295.16      305.83     26.35 o 
   3   7  10      697.03      701.28     35.88 o 
   4   7  10      127.29      115.59     18.35 o 
   5   7  10       52.89       48.85     13.39 o 
   6   7  10      257.55      224.42     36.53 o 
   7   7  10      277.83      264.68     40.38 o 
  -2   8  10        7.71        3.26     16.15 o 
  -1   8  10      163.50      165.03     32.66 o 
   0   8  10      372.21      412.90     31.62 o 
   1   8  10       89.85       72.70     15.86 o 
   2   8  10       35.32       34.83     12.58 o 
   3   8  10      239.06      224.80     24.13 o 
   4   8  10      504.93      516.18     38.10 o 
   5   8  10      122.39      115.31     28.70 o 
   6   8  10        6.35       -3.24     12.87 o 
   0   9  10      105.23      101.86     23.13 o 
   1   9  10      247.12      203.06     35.73 o 
   2   9  10      281.11      240.65     38.20 o 
   3   9  10       13.88       12.35     15.18 o 
   4   9  10      226.98      213.03     42.49 o 
   5   9  10      438.19      439.32     48.55 o 
   2  10  10      255.43      263.23     41.96 o 
   3  10  10      172.01      132.85     32.46 o 
  -1  -8  11      319.39      353.96     16.50 o 
   0  -8  11      432.91      450.20     19.99 o 
  -3  -7  11      516.33      457.54     38.07 o 
  -2  -7  11      144.36      111.00     22.01 o 
  -1  -7  11       44.56       51.10      8.33 o 
   0  -7  11      259.14      270.59     16.88 o 
   1  -7  11      501.79      513.36     22.04 o 
   2  -7  11      123.85      121.83     11.94 o 
  -4  -6  11        0.11        0.30      5.13 o 
  -3  -6  11      345.81      374.44     15.00 o 
  -2  -6  11      570.24      588.53     20.13 o 
  -1  -6  11      340.79      353.25     17.59 o 
   0  -6  11        8.30       14.26      6.33 o 
   1  -6  11      180.78      204.30     16.34 o 
   2  -6  11      673.07      698.69     25.87 o 
   3  -6  11      355.85      343.51     19.74 o 
  -4  -5  11      212.30      211.03     14.06 o 
  -3  -5  11        0.14        2.86      4.17 o 
  -2  -5  11      116.50      102.58     10.87 o 
  -1  -5  11      808.57      822.81     26.56 o 
   0  -5  11      722.19      722.32     25.87 o 
   1  -5  11      164.90      158.02     14.75 o 
   2  -5  11      316.66      269.74     19.05 o 
   3  -5  11     1334.68     1278.59     39.77 o 
   4  -5  11      335.38      308.76     21.95 o 
  -5  -4  11       79.51       78.16     10.76 o 
  -4  -4  11      562.24      573.83     21.61 o 
  -3  -4  11      203.50      233.99     14.22 o 
  -2  -4  11       25.84       26.35      6.82 o 
  -1  -4  11      246.02      215.09     15.19 o 
   0  -4  11      791.77      843.07     32.13 o 
   1  -4  11     1231.83     1202.54     34.63 o 
   2  -4  11       44.76       46.22      9.73 o 
   3  -4  11      542.96      527.81     25.82 o 
   4  -4  11      552.42      578.57     39.08 o 
   5  -4  11      394.98      455.27     26.25 o 
  -5  -3  11       18.61        8.30      5.82 o 
  -4  -3  11       63.84       60.67      9.23 o 
  -3  -3  11      335.90      364.53     17.09 o 
  -2  -3  11      549.78      536.32     21.46 o 
  -1  -3  11      548.45      532.25     26.79 o 
   0  -3  11       51.31       60.00      9.93 o 
   1  -3  11     1257.39     1220.55     35.11 o 
   2  -3  11     1638.10     1667.77     62.04 o 
   3  -3  11        6.63        2.44      5.27 o 
   4  -3  11       51.76       54.16     11.29 o 
   5  -3  11      241.77      271.26     21.23 o 
   6  -3  11      180.99      167.63     18.80 o 
  -5  -2  11      393.63      380.18     19.42 o 
  -4  -2  11        6.30       10.47      5.71 o 
  -3  -2  11      109.46      103.16     10.72 o 
  -2  -2  11      846.47      870.89     24.82 o 
  -1  -2  11     1769.59     1717.47     41.62 o 
   0  -2  11      511.54      528.18     24.01 o 
   1  -2  11       64.74       56.06      9.76 o 
   2  -2  11      920.35      900.80     31.39 o 
   3  -2  11      774.56      764.82     30.28 o 
   4  -2  11      229.10      220.74     18.85 o 
   5  -2  11       20.80        8.72      6.71 o 
   6  -2  11      119.36      143.64     17.72 o 
  -5  -1  11      242.35      245.30     16.29 o 
  -4  -1  11      149.50      152.35     12.91 o 
  -3  -1  11       64.96       53.89      8.52 o 
  -2  -1  11        1.15       -0.10      3.56 o 
  -1  -1  11     1263.54     1242.58     38.37 o 
   0  -1  11     2363.15     2349.01     56.03 o 
   1  -1  11      902.70      917.67     31.22 o 
   2  -1  11       52.18       48.39      9.42 o 
   3  -1  11      730.60      749.45     43.47 o 
   4  -1  11     1069.57     1105.76     37.35 o 
   5  -1  11      119.71      127.22     15.86 o 
   6  -1  11       14.21       10.61      8.00 o 
  -5   0  11       93.93       81.47     14.14 o 
  -4   0  11      244.70      231.95     15.00 o 
  -3   0  11      539.80      569.40     20.83 o 
  -2   0  11      382.58      389.68     16.82 o 
  -1   0  11        0.83        2.53      4.52 o 
   0   0  11      680.75      649.29     26.47 o 
   1   0  11     1083.29     1092.59     40.62 o 
   2   0  11      411.46      420.71     21.99 o 
   3   0  11       92.15       84.43     12.59 o 
   4   0  11      338.57      366.64     22.82 o 
   5   0  11      396.14      439.67     25.58 o 
   6   0  11      159.33      160.46     18.38 o 
   7   0  11        0.85        0.71      7.22 o 
  -5   1  11        9.70        6.46      7.75 o 
  -4   1  11        1.35       -0.39      4.45 o 
  -3   1  11       99.84       94.47     10.09 o 
  -2   1  11     1074.10     1103.57     26.97 o 
  -1   1  11     1752.61     1702.27     43.07 o 
   0   1  11      479.78      477.70     23.55 o 
   1   1  11      348.72      362.33     20.83 o 
   2   1  11      959.47      968.21     33.67 o 
   3   1  11      424.53      454.94     35.19 o 
   4   1  11      161.02      145.69     24.59 o 
   5   1  11      164.92      149.04     26.11 o 
   6   1  11      533.51      453.27     48.75 o 
   7   1  11      349.17      366.54     47.76 o 
  -4   2  11      163.84      142.36     27.59 o 
  -3   2  11        0.06       -0.18      4.60 o 
  -2   2  11      225.54      232.07     13.03 o 
  -1   2  11     1651.42     1722.67     54.11 o 
   0   2  11     1700.63     1665.93     43.22 o 
   1   2  11       46.94       48.44      9.84 o 
   2   2  11      383.90      372.85     32.35 o 
   3   2  11      562.98      596.15     41.67 o 
   4   2  11      333.12      303.69     32.83 o 
   5   2  11       47.63       42.92     16.46 o 
   6   2  11       63.17       66.81     20.24 o 
   7   2  11      219.64      248.86     37.11 o 
  -4   3  11       88.01       96.10     25.57 o 
  -3   3  11      383.80      409.61     23.05 o 
  -2   3  11      207.55      197.60     17.44 o 
  -1   3  11        0.70       -2.36      4.72 o 
   0   3  11     1554.74     1585.30     43.57 o 
   1   3  11      255.25      239.66     29.76 o 
   2   3  11       31.36       22.60      8.21 o 
   3   3  11      391.63      386.12     25.12 o 
   4   3  11      859.92      883.15     36.63 o 
   5   3  11      954.54      937.33     70.25 o 
   6   3  11      185.05      192.97     31.38 o 
   7   3  11       95.80      117.77     28.59 o 
  -4   4  11        5.79       -4.02     12.65 o 
  -3   4  11      385.95      421.06     44.80 o 
  -2   4  11      551.91      543.46     25.82 o 
  -1   4  11      212.38      199.90     17.40 o 
   0   4  11      523.76      517.99     25.56 o 
   1   4  11      293.00      280.53     22.67 o 
   2   4  11      103.99      107.27     15.78 o 
   3   4  11       84.09      104.20     16.16 o 
   4   4  11      152.30      162.88     19.48 o 
   5   4  11      344.69      367.75     27.41 o 
   6   4  11      476.26      446.88     36.04 o 
   7   4  11        1.85        8.92     13.86 o 
  -3   5  11        0.10        2.93     12.48 o 
  -2   5  11       97.73      114.19     14.13 o 
  -1   5  11      443.27      468.00     27.61 o 
   0   5  11      151.96      149.37     28.01 o 
   1   5  11      217.72      199.37     21.02 o 
   2   5  11      259.52      216.85     21.73 o 
   3   5  11     1074.46     1021.88     41.07 o 
   4   5  11      424.89      387.15     27.65 o 
   5   5  11        1.47        2.88      7.71 o 
   6   5  11      466.18      464.69     32.79 o 
   7   5  11      226.63      222.82     25.67 o 
  -2   6  11       83.34      107.92     27.88 o 
  -1   6  11      347.71      350.74     22.22 o 
   0   6  11      517.16      524.02     46.85 o 
   1   6  11       95.18       91.73     16.87 o 
   2   6  11       98.68       71.16     15.72 o 
   3   6  11      360.74      379.63     28.47 o 
   4   6  11      580.68      622.82     34.34 o 
   5   6  11      229.40      216.66     23.86 o 
   6   6  11      193.92      210.05     25.16 o 
  -2   7  11        5.94       -2.22     14.47 o 
  -1   7  11        2.64        6.00     14.40 o 
   0   7  11      320.00      324.68     40.29 o 
   1   7  11      517.81      538.71     34.00 o 
   2   7  11      199.95      188.91     22.34 o 
   3   7  11        0.83       -1.77      8.27 o 
   4   7  11      180.74      153.68     21.37 o 
   5   7  11      507.45      557.96     35.42 o 
   6   7  11       73.78       76.85     25.58 o 
  -1   8  11      117.93       88.57     27.63 o 
   0   8  11        2.28       -4.27     12.22 o 
   1   8  11      285.42      253.18     26.59 o 
   2   8  11      164.86      195.12     24.44 o 
   3   8  11      156.62      140.62     21.40 o 
   4   8  11        1.36        1.82      9.13 o 
   5   8  11      397.84      421.18     48.51 o 
   1   9  11       34.50       37.96     25.15 o 
   2   9  11       82.87       76.30     26.11 o 
   3   9  11      149.67      133.72     33.17 o 
   4   9  11      253.40      283.65     46.92 o 
   0  -7  12      274.71      244.37     17.67 o 
  -2  -6  12        7.71        5.21      5.50 o 
  -1  -6  12      134.26      131.92     12.78 o 
   0  -6  12      306.71      273.35     18.36 o 
   1  -6  12      410.85      418.15     22.88 o 
   2  -6  12       62.69       60.85     11.97 o 
  -3  -5  12      352.15      390.30     19.46 o 
  -2  -5  12      570.15      570.84     23.52 o 
  -1  -5  12       89.53       93.42     11.71 o 
   0  -5  12      126.71      117.07     13.31 o 
   1  -5  12      508.89      523.87     24.67 o 
   2  -5  12      661.75      674.60     29.54 o 
   3  -5  12      304.19      300.49     22.19 o 
  -4  -4  12       61.17       51.03      8.96 o 
  -3  -4  12       64.95       68.24      9.62 o 
  -2  -4  12      385.10      394.52     20.99 o 
  -1  -4  12      517.92      512.67     23.26 o 
   0  -4  12      193.75      197.20     18.67 o 
   1  -4  12      149.08      152.66     15.61 o 
   2  -4  12      556.23      579.48     27.05 o 
   3  -4  12     1361.37     1359.79     42.80 o 
   4  -4  12       73.72       64.27     13.14 o 
  -4  -3  12      208.67      178.90     14.46 o 
  -3  -3  12      335.56      351.80     18.09 o 
  -2  -3  12       11.70       16.83      6.97 o 
  -1  -3  12      365.34      370.00     21.19 o 
   0  -3  12      777.67      785.74     29.70 o 
   1  -3  12      300.40      312.38     20.18 o 
   2  -3  12       80.36       65.17     11.44 o 
   3  -3  12      928.06      946.54     35.38 o 
   4  -3  12      347.12      400.36     24.67 o 
   5  -3  12        3.28        3.80      7.48 o 
  -4  -2  12      166.22      153.73     13.76 o 
  -3  -2  12      565.39      590.79     22.67 o 
  -2  -2  12      386.69      387.58     20.19 o 
  -1  -2  12       20.20        5.60      5.76 o 
   0  -2  12      833.35      823.49     31.22 o 
   1  -2  12      989.21     1025.10     34.93 o 
   2  -2  12      851.04      873.79     33.09 o 
   3  -2  12       30.75       31.93      8.90 o 
   4  -2  12      359.86      400.10     24.97 o 
   5  -2  12       93.41       96.37     15.50 o 
  -4  -1  12        7.57        4.51      5.45 o 
  -3  -1  12      247.34      246.77     15.65 o 
  -2  -1  12      658.22      675.27     25.87 o 
  -1  -1  12      804.39      830.98     33.79 o 
   0  -1  12       38.27       33.07      8.76 o 
   1  -1  12     1779.27     1794.66     47.78 o 
   2  -1  12      914.81      902.73     33.44 o 
   3  -1  12      596.96      579.58     27.99 o 
   4  -1  12        3.77        0.20      5.71 o 
   5  -1  12       84.34       68.84     13.57 o 
   6  -1  12      269.36      275.72     23.60 o 
  -4   0  12      178.81      187.62     16.77 o 
  -3   0  12       13.30        8.97      5.39 o 
  -2   0  12      188.93      199.05     13.83 o 
  -1   0  12      918.36      964.85     34.75 o 
   0   0  12      492.25      471.66     24.19 o 
   1   0  12        0.05        0.35      5.01 o 
   2   0  12      583.92      560.95     27.05 o 
   3   0  12      658.81      677.82     30.33 o 
   4   0  12      659.39      652.55     30.81 o 
   5   0  12        5.54       -0.09      5.91 o 
   6   0  12      105.55      119.69     17.09 o 
  -4   1  12      251.18      265.57     27.73 o 
  -3   1  12      345.07      366.05     17.86 o 
  -2   1  12      175.43      177.98     12.85 o 
  -1   1  12      608.15      587.64     27.62 o 
   0   1  12     1295.02     1281.18     40.21 o 
   1   1  12      489.43      519.79     25.87 o 
   2   1  12      100.90      120.07     15.15 o 
   3   1  12      183.32      207.84     18.99 o 
   4   1  12      511.50      509.37     27.39 o 
   5   1  12      183.76      216.54     32.28 o 
   6   1  12        0.56        2.34     11.30 o 
  -4   2  12      110.87       89.05     25.08 o 
  -3   2  12      310.75      313.70     21.58 o 
  -2   2  12      668.70      665.50     29.78 o 
  -1   2  12      110.60      118.97     15.11 o 
   0   2  12       46.94       65.74     12.31 o 
   1   2  12     1118.77     1112.67     38.22 o 
   2   2  12      619.67      632.99     29.11 o 
   3   2  12      377.87      300.62     33.01 o 
   4   2  12       61.22       83.95     21.36 o 
   5   2  12      293.89      305.03     36.00 o 
   6   2  12      156.57      155.81     30.43 o 
  -3   3  12       26.92       36.03     13.13 o 
  -2   3  12      972.49      949.09     35.54 o 
  -1   3  12      886.28      879.14     34.39 o 
   0   3  12      249.02      240.24     19.91 o 
   1   3  12      241.42      215.87     19.28 o 
   2   3  12     1358.54     1378.03     66.12 o 
   3   3  12      233.81      228.18     30.68 o 
   4   3  12      211.51      196.45     29.59 o 
   5   3  12       93.72       59.22     19.52 o 
   6   3  12      179.13      197.00     33.42 o 
  -3   4  12      171.55      169.07     33.39 o 
  -2   4  12        3.97        5.25      6.66 o 
  -1   4  12      223.49      233.64     20.02 o 
   0   4  12      413.26      398.21     24.36 o 
   1   4  12       46.25       45.87     17.54 o 
   2   4  12      115.83      114.10     24.66 o 
   3   4  12      170.58      172.75     28.52 o 
   4   4  12      389.89      408.30     40.93 o 
   5   4  12      122.28       83.47     23.02 o 
   6   4  12        0.51        3.85     13.40 o 
  -2   5  12      606.37      676.96     55.64 o 
  -1   5  12        0.14       -0.49      6.21 o 
   0   5  12      254.58      264.86     21.53 o 
   1   5  12      539.49      585.57     47.29 o 
   2   5  12        9.03        8.00     11.42 o 
   3   5  12       19.90       35.73     16.62 o 
   4   5  12      333.48      304.07     37.34 o 
   5   5  12      430.54      408.72     43.34 o 
   6   5  12      163.84      131.78     29.75 o 
  -2   6  12      361.93      339.16     43.73 o 
  -1   6  12       35.68       34.89     10.49 o 
   0   6  12        4.82       -0.81     11.89 o 
   1   6  12      187.43      197.66     32.61 o 
   2   6  12      362.05      414.51     43.19 o 
   3   6  12      245.66      247.11     35.75 o 
   4   6  12       25.97       13.39     14.23 o 
   5   6  12      139.82      133.95     34.53 o 
   6   6  12      198.81      194.01     34.58 o 
  -1   7  12      164.04      119.08     30.95 o 
   0   7  12       39.21       29.53     18.22 o 
   1   7  12        1.03        8.04     12.36 o 
   2   7  12      347.57      310.89     40.60 o 
   3   7  12      613.25      625.16     52.57 o 
   4   7  12      247.85      227.56     26.06 o 
   5   7  12       11.02       11.01     11.17 o 
   1   8  12       93.94      102.33     28.81 o 
   2   8  12        0.35        2.46     14.10 o 
   3   8  12      122.66      104.44     23.52 o 
   4   8  12      139.78      127.82     31.12 o 
  -2  -5  13       16.32       11.16      7.14 o 
  -1  -5  13      599.90      609.45     26.87 o 
   0  -5  13      391.31      345.37     21.70 o 
   1  -5  13      181.01      183.04     17.63 o 
   2  -5  13       37.86       33.81     10.09 o 
  -2  -4  13      210.33      228.47     18.65 o 
  -1  -4  13        3.40        8.49      6.70 o 
   0  -4  13      247.63      249.04     19.40 o 
   1  -4  13      703.64      677.30     29.67 o 
   2  -4  13      172.72      184.02     18.60 o 
   3  -4  13       23.32       23.93      9.62 o 
  -3  -3  13      266.63      282.18     19.54 o 
  -2  -3  13      629.01      635.32     29.10 o 
  -1  -3  13      152.29      173.87     17.46 o 
   0  -3  13        1.07        2.13      5.81 o 
   1  -3  13      424.69      425.17     24.34 o 
   2  -3  13      727.81      782.38     32.80 o 
   3  -3  13      369.25      378.89     25.39 o 
   4  -3  13        4.78        9.11      8.01 o 
  -3  -2  13       22.63       13.42      6.38 o 
  -2  -2  13      135.31      129.39     16.14 o 
  -1  -2  13      515.79      557.82     27.65 o 
   0  -2  13      439.19      420.60     24.06 o 
   1  -2  13       62.63       57.65     11.68 o 
   2  -2  13      128.88      128.40     16.10 o 
   3  -2  13      320.12      301.48     22.98 o 
   4  -2  13      206.26      225.69     21.59 o 
  -3  -1  13      337.95      365.59     19.35 o 
  -2  -1  13        1.51        3.25      6.58 o 
  -1  -1  13      277.37      294.83     21.46 o 
   0  -1  13      938.94      990.30     36.71 o 
   1  -1  13     1085.43     1113.07     39.19 o 
   2  -1  13       52.72       36.13      9.60 o 
   3  -1  13       88.72       75.88     13.63 o 
   4  -1  13      453.49      446.34     27.40 o 
   5  -1  13      337.18      328.70     25.58 o 
  -3   0  13      444.93      473.40     27.18 o 
  -2   0  13      218.66      186.72     18.60 o 
  -1   0  13       12.87       10.32      7.40 o 
   0   0  13      115.07      110.24     15.33 o 
   1   0  13      938.79      962.69     36.30 o 
   2   0  13      406.18      407.75     25.23 o 
   3   0  13        0.29        1.02      5.58 o 
   4   0  13       88.68      103.40     15.98 o 
   5   0  13      408.99      397.60     27.49 o 
  -3   1  13      187.95      197.87     19.94 o 
  -2   1  13      444.26      457.13     26.27 o 
  -1   1  13      381.53      358.66     23.62 o 
   0   1  13       99.32       98.66     14.86 o 
   1   1  13       68.96       60.21     11.67 o 
   2   1  13      340.54      331.33     23.80 o 
   3   1  13      409.85      409.87     26.32 o 
   4   1  13      171.71      147.76     18.41 o 
   5   1  13       40.04       41.83     12.01 o 
  -3   2  13        4.97       -1.25      6.95 o 
  -2   2  13       36.83       36.08     10.49 o 
  -1   2  13      381.52      351.19     23.97 o 
   0   2  13      511.51      505.58     27.60 o 
   1   2  13      256.71      230.15     20.63 o 
   2   2  13        6.48        4.11      6.61 o 
   3   2  13      390.06      347.22     24.63 o 
   4   2  13      521.02      477.65     55.35 o 
   5   2  13      241.06      221.79     34.94 o 
   6   2  13       68.37       54.06     21.92 o 
  -2   3  13        7.98        6.02      7.30 o 
  -1   3  13       58.93       39.78     10.75 o 
   0   3  13      353.47      337.64     24.23 o 
   1   3  13      683.78      698.53     32.79 o 
   2   3  13      841.78      790.28     34.86 o 
   3   3  13       34.43       39.57     17.01 o 
   4   3  13      212.16      201.82     31.59 o 
   5   3  13      507.92      518.15     48.63 o 
   6   3  13      212.02      217.70     36.25 o 
  -2   4  13      147.68      169.29     18.73 o 
  -1   4  13      113.92      116.40     16.20 o 
   0   4  13        3.72        4.19      6.91 o 
   1   4  13      191.91      217.68     21.29 o 
   2   4  13     1287.40     1110.30     65.00 o 
   3   4  13      106.99      120.71     26.65 o 
   4   4  13       32.82       18.23     14.22 o 
   5   4  13      171.63      151.20     31.19 o 
  -1   5  13      386.37      422.48     26.47 o 
   0   5  13      261.74      296.09     23.91 o 
   1   5  13       81.50       74.30     23.13 o 
   2   5  13      171.05      105.04     45.37 o 
   3   5  13      197.01      218.88     41.32 o 
   4   5  13       37.39       25.01     17.75 o 
   5   5  13       35.09       34.62     19.19 o 
   0   6  13      388.05      435.10     30.37 o 
   1   6  13      478.63      473.50     53.64 o 
   2   6  13       42.27       40.08     19.66 o 
   3   6  13      121.04      123.49     29.72 o 
   4   6  13      147.27       87.71     25.97 o 
   5   6  13      320.48      317.81     41.93 o 
   1   7  13      126.54      123.25     31.02 o 
   2   7  13      221.56      220.64     45.75 o 
   3   7  13        3.78        4.94     14.58 o 
   4   7  13       88.80       72.77     25.66 o 
   0  -4  14      402.02      418.80     25.13 o 
   1  -4  14        3.98        0.25      6.41 o 
  -1  -3  14      113.11      100.47     15.07 o 
   0  -3  14      455.22      487.99     27.66 o 
   1  -3  14      176.41      196.02     19.69 o 
   2  -3  14        7.40       10.86      8.26 o 
  -2  -2  14      462.10      451.41     27.19 o 
  -1  -2  14      125.73      145.39     17.86 o 
   0  -2  14      122.03      131.42     16.93 o 
   1  -2  14      248.36      252.54     21.67 o 
   2  -2  14      443.63      426.12     26.84 o 
   3  -2  14      187.98      200.49     20.96 o 
  -2  -1  14      269.12      262.08     22.57 o 
  -1  -1  14      433.92      471.88     28.16 o 
   0  -1  14       35.54       35.93     10.32 o 
   1  -1  14       32.15       30.80      9.76 o 
   2  -1  14      428.13      420.10     26.73 o 
   3  -1  14      638.77      638.06     45.90 o 
   4  -1  14      291.39      297.58     25.05 o 
  -2   0  14       16.76        6.10      7.70 o 
  -1   0  14      353.08      348.25     25.32 o 
   0   0  14      338.85      322.75     24.25 o 
   1   0  14      305.41      298.67     23.53 o 
   2   0  14        1.55       -0.96      6.68 o 
   3   0  14      466.04      460.03     28.40 o 
   4   0  14      546.12      560.76     31.97 o 
  -2   1  14       86.99       96.31     15.92 o 
  -1   1  14       51.27       72.49     14.22 o 
   0   1  14      215.40      207.12     20.79 o 
   1   1  14      477.27      473.91     27.95 o 
   2   1  14      262.38      249.90     22.87 o 
   3   1  14       19.57       16.31      8.39 o 
   4   1  14      346.04      341.09     26.88 o 
  -2   2  14      307.58      287.43     24.03 o 
  -1   2  14      126.25      134.73     18.01 o 
   0   2  14       28.54       28.70      9.77 o 
   1   2  14      133.46      123.36     17.69 o 
   2   2  14      218.74      201.82     21.01 o 
   3   2  14      341.78      327.14     25.95 o 
   4   2  14        4.60        6.69      7.91 o 
   5   2  14      230.91      255.13     24.80 o 
  -1   3  14      239.09      272.07     23.68 o 
   0   3  14      313.74      304.80     24.90 o 
   1   3  14       29.57       38.99     11.97 o 
   2   3  14       89.78       90.47     15.50 o 
   3   3  14      733.22      727.67     35.88 o 
   4   3  14      432.93      422.97     44.29 o 
   0   4  14      279.97      299.71     25.27 o 
   1   4  14       96.40       89.66     15.63 o 
   2   4  14       95.02       99.14     16.77 o 
   3   4  14      324.38      309.75     39.93 o 
   4   4  14      986.47      930.44     75.29 o 
   0   5  14        7.35        3.43      8.26 o 
   1   5  14      270.45      280.69     24.74 o 
   2   5  14      280.96      264.74     39.59 o 
   3   5  14       49.50       34.80     19.26 o 
   4   5  14      433.89      400.91     47.41 o 
   1  -1  15      323.51      356.05     27.24 o 
   2  -1  15      214.85      214.22     22.56 o 
   0   0  15       11.02        2.88      7.29 o 
   1   0  15      258.37      257.20     23.96 o 
   2   0  15      861.65      871.87     45.63 o 
   0   1  15      107.62      103.32     17.19 o 
   1   1  15        1.26        3.43      7.63 o 
   2   1  15      109.45      105.42     17.27 o 
   3   1  15      752.10      794.02     38.89 o 
   1   2  15      569.35      592.54     38.61 o 
   2   2  15       77.96       90.25     17.15 o 
   3   2  15      111.09       99.34     17.19 o 
   1   3  15      302.44      307.85     26.53 o 
   2   3  15      421.91      400.56     29.66 o 
                                                 
